# Supplementary material for: Tolerant and Susceptible Sesame Genotypes Reveal Waterlogging Stress Response Patterns
Source: PLoS One. 2016 Mar 2;11(3):e0149912. doi: 10.1371/journal.pone.0149912 (PMC4774966; doi:10.1371/journal.pone.0149912)
Supplement: S1 Table — (XLSX) [file pone.0149912.s018.xlsx]

## Sheet: Sheet1
S1 Table . The samples and their appointed names used in the present study
Sample	Before waterlogging (h)	During waterlogging (h)			Post drainage (20h)
Zhongzhi No.13 (WT)	WT_0h	WT_3h	WT_9h	WT_15h	WT_P20h
ZZM0563 (WS)	WS_0h	WS_3h	WS_9h	WS_15h	WS_P20h
*Before waterlogging means the samples were picked before waterlogging stress or treated for 0 hour. During waterlogging means the samples were picked when the materials suffered from waterlogging stress for 3h, 9h and 15h, respectively. Post drainage means the samples were picked 20h later after the waterlogging stress.
*WT: waterlogging-tolerant genotype
*WS: waterlogging-susceptible genotype
