# Supplementary material for: Tolerant and Susceptible Sesame Genotypes Reveal Waterlogging Stress Response Patterns
Source: PLoS One. 2016 Mar 2;11(3):e0149912. doi: 10.1371/journal.pone.0149912 (PMC4774966; doi:10.1371/journal.pone.0149912)
Supplement: S2 Table — (XLSX) [file pone.0149912.s019.xlsx]

## Sheet: Sheet1
S2 Table. Overview of the data genetated.
Sample	Total Reads(M)	Total BasePairs(Gb)	Uniquely matched to genome %	Uniquely matched to gene %
WT_0h	26.102	2.34918	80.85	62.49
WT_3h	25.951	2.33559	80.3	64.8
WT_9h	26.059	2.34531	78.83	62.71
WT_15h	25.9508	2.33557	80.78	64.19
WT_P20h	26.8034	2.4123	80.27	63.61
WS_0h	26.6842	2.40157	80.29	59.24
WS_3h	25.6808	2.31127	79.45	62.06
WS_9h	25.6067	2.3046	80.99	63.73
WS_15h	25.9508	2.33557	81.43	62.81
WS_P20h	26.4598	2.38139	65.08	50.28
