# Supplementary material for: Tolerant and Susceptible Sesame Genotypes Reveal Waterlogging Stress Response Patterns
Source: PLoS One. 2016 Mar 2;11(3):e0149912. doi: 10.1371/journal.pone.0149912 (PMC4774966; doi:10.1371/journal.pone.0149912)
Supplement: S3 Table — (XLSX) [file pone.0149912.s020.xlsx]

## Sheet: Sheet1
S3 Table. GO enrichment of the 5397 genes insensitive to waterlogging
GO_ID	GO_Term	GO_Class	Pvalue	AdjustedPv	x1	x2	n	N	EnrichDirect	GOlevl	GeneID
GO:0008104	protein localization	BP	1.3302e-33	1.40548e-30	156	296	3301	14227	Over	4	SIN_1010896,SIN_1012371,SIN_1018842,SIN_1012142,SIN_1025484,SIN_1021705,SIN_1012751,SIN_1004557,SIN_1020832,SIN_1018812,SIN_1008722,SIN_1003279,SIN_1004707,SIN_1006773,SIN_1017907,SIN_1013863,SIN_1006658,SIN_1004509,SIN_1026652,SIN_1010514,SIN_1021068,SIN_1019134,SIN_1006544,SIN_1006426,SIN_1008786,SIN_1008211,SIN_1010480,SIN_1003649,SIN_1009255,SIN_1024947,SIN_1010109,SIN_1019427,SIN_1021850,SIN…
GO:0051641	cellular localization	BP	1.56861e-33	1.40548e-30	151	283	3301	14227	Over	3	SIN_1010896,SIN_1012371,SIN_1018842,SIN_1012142,SIN_1025484,SIN_1021705,SIN_1021666,SIN_1012751,SIN_1004557,SIN_1018812,SIN_1008722,SIN_1003864,SIN_1006773,SIN_1017907,SIN_1013863,SIN_1006658,SIN_1004509,SIN_1026652,SIN_1010514,SIN_1019134,SIN_1006544,SIN_1009216,SIN_1006426,SIN_1008786,SIN_1008211,SIN_1003649,SIN_1024947,SIN_1026160,SIN_1022151,SIN_1010109,SIN_1005868,SIN_1021850,SIN_1023628,SIN…
GO:0034613	cellular protein localization	BP	6.21443e-33	2.78406e-30	127	223	3301	14227	Over	5	SIN_1010896,SIN_1012371,SIN_1018842,SIN_1012142,SIN_1025484,SIN_1021705,SIN_1012751,SIN_1004557,SIN_1018812,SIN_1008722,SIN_1006773,SIN_1017907,SIN_1013863,SIN_1006658,SIN_1004509,SIN_1026652,SIN_1010514,SIN_1019134,SIN_1006544,SIN_1006426,SIN_1008786,SIN_1008211,SIN_1003649,SIN_1024947,SIN_1010109,SIN_1021850,SIN_1022780,SIN_1026950,SIN_1002281,SIN_1011793,SIN_1010867,SIN_1008725,SIN_1015422,SIN…
GO:0046907	intracellular transport	BP	7.59967e-32	2.72372e-29	130	234	3301	14227	Over	4	SIN_1010896,SIN_1012371,SIN_1018842,SIN_1012142,SIN_1025484,SIN_1021705,SIN_1012751,SIN_1004557,SIN_1018812,SIN_1008722,SIN_1003864,SIN_1006773,SIN_1017907,SIN_1006658,SIN_1026652,SIN_1010514,SIN_1019134,SIN_1006544,SIN_1009216,SIN_1006426,SIN_1008786,SIN_1008211,SIN_1003649,SIN_1024947,SIN_1010109,SIN_1005868,SIN_1021850,SIN_1022780,SIN_1026950,SIN_1002281,SIN_1011793,SIN_1026568,SIN_1010867,SIN…
GO:0051649	establishment of localization in cell	BP	2.06082e-31	6.15498e-29	144	272	3301	14227	Over	3	SIN_1010896,SIN_1012371,SIN_1018842,SIN_1012142,SIN_1025484,SIN_1021705,SIN_1021666,SIN_1012751,SIN_1004557,SIN_1018812,SIN_1008722,SIN_1003864,SIN_1006773,SIN_1017907,SIN_1006658,SIN_1026652,SIN_1010514,SIN_1019134,SIN_1006544,SIN_1009216,SIN_1006426,SIN_1008786,SIN_1008211,SIN_1003649,SIN_1024947,SIN_1026160,SIN_1022151,SIN_1010109,SIN_1005868,SIN_1021850,SIN_1023628,SIN_1022780,SIN_1026950,SIN…
GO:0006886	intracellular protein transport	BP	9.76698e-31	2.50035e-28	120	212	3301	14227	Over	5	SIN_1010896,SIN_1012371,SIN_1018842,SIN_1012142,SIN_1025484,SIN_1021705,SIN_1012751,SIN_1004557,SIN_1018812,SIN_1008722,SIN_1006773,SIN_1017907,SIN_1006658,SIN_1026652,SIN_1010514,SIN_1019134,SIN_1006544,SIN_1006426,SIN_1008786,SIN_1008211,SIN_1003649,SIN_1024947,SIN_1010109,SIN_1021850,SIN_1022780,SIN_1026950,SIN_1002281,SIN_1011793,SIN_1010867,SIN_1008725,SIN_1015422,SIN_1024996,SIN_1003223,SIN…
GO:0015031	protein transport	BP	2.04659e-30	4.07499e-28	146	281	3301	14227	Over	4	SIN_1010896,SIN_1012371,SIN_1018842,SIN_1012142,SIN_1025484,SIN_1021705,SIN_1012751,SIN_1004557,SIN_1020832,SIN_1018812,SIN_1008722,SIN_1003279,SIN_1004707,SIN_1006773,SIN_1017907,SIN_1006658,SIN_1026652,SIN_1010514,SIN_1019134,SIN_1006544,SIN_1006426,SIN_1008786,SIN_1008211,SIN_1010480,SIN_1003649,SIN_1009255,SIN_1024947,SIN_1010109,SIN_1019427,SIN_1021850,SIN_1023628,SIN_1022780,SIN_1026950,SIN…
GO:0033036	macromolecule localization	BP	3.12827e-26	5.09624e-24	164	349	3301	14227	Over	3	SIN_1010896,SIN_1012371,SIN_1018842,SIN_1012142,SIN_1025484,SIN_1021705,SIN_1012751,SIN_1004557,SIN_1020832,SIN_1018812,SIN_1008722,SIN_1003279,SIN_1004707,SIN_1006773,SIN_1019176,SIN_1017907,SIN_1013863,SIN_1006658,SIN_1004509,SIN_1026652,SIN_1010514,SIN_1021068,SIN_1019134,SIN_1006544,SIN_1006426,SIN_1008786,SIN_1008211,SIN_1010480,SIN_1003649,SIN_1009255,SIN_1024947,SIN_1010109,SIN_1019427,SIN…
GO:0030163	protein catabolic process	BP	4.85941e-21	6.69851e-19	65	104	3301	14227	Over	5	SIN_1010004,SIN_1022489,SIN_1002304,SIN_1017599,SIN_1008053,SIN_1004666,SIN_1019027,SIN_1005728,SIN_1005144,SIN_1015698,SIN_1010796,SIN_1015104,SIN_1021970,SIN_1018606,SIN_1018584,SIN_1020620,SIN_1002321,SIN_1018006,SIN_1007235,SIN_1004615,SIN_1018758,SIN_1006404,SIN_1004105,SIN_1001828,SIN_1010177,SIN_1018757,SIN_1017542,SIN_1013135,SIN_1015134,SIN_1017637,SIN_1009955,SIN_1005778,SIN_1016242,SIN…
GO:0044265	cellular macromolecule catabolic process	BP	1.23401e-20	1.57953e-18	65	105	3301	14227	Over	5	SIN_1010004,SIN_1022489,SIN_1017599,SIN_1021067,SIN_1008053,SIN_1004666,SIN_1019027,SIN_1005728,SIN_1005144,SIN_1015698,SIN_1010796,SIN_1015104,SIN_1021970,SIN_1018606,SIN_1018584,SIN_1020620,SIN_1002321,SIN_1018006,SIN_1007235,SIN_1004615,SIN_1018758,SIN_1004105,SIN_1001828,SIN_1010177,SIN_1018757,SIN_1005226,SIN_1017542,SIN_1013135,SIN_1015134,SIN_1017637,SIN_1009955,SIN_1005778,SIN_1016242,SIN…
GO:0051603	proteolysis involved in cellular protein catabolic process	BP	2.43136e-20	2.72312e-18	63	101	3301	14227	Over	6	SIN_1010004,SIN_1022489,SIN_1017599,SIN_1008053,SIN_1004666,SIN_1019027,SIN_1005728,SIN_1005144,SIN_1015698,SIN_1010796,SIN_1015104,SIN_1021970,SIN_1018606,SIN_1018584,SIN_1020620,SIN_1002321,SIN_1018006,SIN_1007235,SIN_1004615,SIN_1018758,SIN_1004105,SIN_1001828,SIN_1010177,SIN_1018757,SIN_1017542,SIN_1013135,SIN_1015134,SIN_1017637,SIN_1009955,SIN_1005778,SIN_1016242,SIN_1010701,SIN_1006933,SIN…
GO:0044248	cellular catabolic process	BP	5.7704e-20	5.4424e-18	93	178	3301	14227	Over	4	SIN_1010004,SIN_1015390,SIN_1022489,SIN_1017599,SIN_1011224,SIN_1021067,SIN_1023739,SIN_1008053,SIN_1004666,SIN_1013522,SIN_1001282,SIN_1019027,SIN_1005728,SIN_1005144,SIN_1008243,SIN_1015698,SIN_1010796,SIN_1015104,SIN_1021970,SIN_1018606,SIN_1018584,SIN_1020620,SIN_1002321,SIN_1019183,SIN_1018006,SIN_1005587,SIN_1007235,SIN_1011225,SIN_1004615,SIN_1018758,SIN_1004105,SIN_1021015,SIN_1019525,SIN…
GO:0009057	macromolecule catabolic process	BP	2.17954e-18	1.69815e-16	71	126	3301	14227	Over	4	SIN_1010004,SIN_1022489,SIN_1002304,SIN_1017599,SIN_1021067,SIN_1008053,SIN_1004666,SIN_1019027,SIN_1005728,SIN_1005144,SIN_1019139,SIN_1015698,SIN_1010796,SIN_1015104,SIN_1021970,SIN_1018606,SIN_1018584,SIN_1020620,SIN_1002321,SIN_1018006,SIN_1007235,SIN_1009952,SIN_1004615,SIN_1018758,SIN_1006404,SIN_1004105,SIN_1001828,SIN_1010177,SIN_1018757,SIN_1005226,SIN_1017542,SIN_1013135,SIN_1015134,SIN…
GO:0006511	ubiquitin-dependent protein catabolic process	BP	4.24753e-18	2.8191e-16	56	90	3301	14227	Over	8	SIN_1022489,SIN_1017599,SIN_1008053,SIN_1004666,SIN_1019027,SIN_1005728,SIN_1005144,SIN_1015698,SIN_1015104,SIN_1018606,SIN_1020620,SIN_1002321,SIN_1007235,SIN_1004615,SIN_1018758,SIN_1004105,SIN_1001828,SIN_1010177,SIN_1018757,SIN_1017542,SIN_1013135,SIN_1015134,SIN_1017637,SIN_1009955,SIN_1005778,SIN_1016242,SIN_1010701,SIN_1006933,SIN_1009044,SIN_1025127,SIN_1024368,SIN_1025548,SIN_1019602,SIN…
GO:0016192	vesicle-mediated transport	BP	2.45858e-11	8.47264e-10	63	131	3301	14227	Over	3	SIN_1012371,SIN_1018842,SIN_1012142,SIN_1021705,SIN_1021666,SIN_1004557,SIN_1017907,SIN_1008746,SIN_1022319,SIN_1010514,SIN_1015372,SIN_1006426,SIN_1006785,SIN_1026160,SIN_1022151,SIN_1010109,SIN_1024252,SIN_1016071,SIN_1010867,SIN_1008725,SIN_1024996,SIN_1022771,SIN_1009162,SIN_1009695,SIN_1010463,SIN_1023843,SIN_1021578,SIN_1015515,SIN_1026623,SIN_1008756,SIN_1012872,SIN_1023231,SIN_1012721,SIN…
GO:0009056	catabolic process	BP	3.39731e-10	1.10691e-08	114	295	3301	14227	Over	3	SIN_1004249,SIN_1010004,SIN_1015390,SIN_1022489,SIN_1002304,SIN_1017599,SIN_1011224,SIN_1021067,SIN_1023739,SIN_1008053,SIN_1004666,SIN_1004899,SIN_1013522,SIN_1001282,SIN_1014305,SIN_1019027,SIN_1005728,SIN_1019893,SIN_1005144,SIN_1019139,SIN_1008243,SIN_1015698,SIN_1010796,SIN_1015104,SIN_1021970,SIN_1018606,SIN_1018584,SIN_1020620,SIN_1002321,SIN_1019183,SIN_1018006,SIN_1005587,SIN_1007235,SIN…
GO:0006913	nucleocytoplasmic transport	BP	9.20749e-10	2.74997e-08	34	59	3301	14227	Over	6	SIN_1012751,SIN_1006773,SIN_1008211,SIN_1003649,SIN_1024947,SIN_1026568,SIN_1015422,SIN_1016737,SIN_1004036,SIN_1014781,SIN_1026864,SIN_1025919,SIN_1022874,SIN_1019460,SIN_1024401,SIN_1004566,SIN_1011242,SIN_1006914,SIN_1004298,SIN_1020702,SIN_1025150,SIN_1008973,SIN_1026001,SIN_1004461,SIN_1008181,SIN_1006472,SIN_1006502,SIN_1022434,SIN_1024465,SIN_1012592,SIN_1005097,SIN_1004316,SIN_1022372,SIN…
GO:0009987	cellular process	BP	5.68823e-08	1.37747e-06	1448	5662	3301	14227	Over	2	SIN_1004249,SIN_1007631,SIN_1002489,SIN_1025683,SIN_1002938,SIN_1010896,SIN_1004745,SIN_1020992,SIN_1011400,SIN_1004598,SIN_1015377,SIN_1010004,SIN_1008247,SIN_1012371,SIN_1016490,SIN_1018842,SIN_1012942,SIN_1015390,SIN_1007438,SIN_1013357,SIN_1021289,SIN_1007448,SIN_1014792,SIN_1006185,SIN_1018675,SIN_1002811,SIN_1024263,SIN_1022489,SIN_1022563,SIN_1009781,SIN_1020440,SIN_1012142,SIN_1015522,SIN…
GO:0006366	transcription from RNA polymerase II promoter	BP	7.4853e-08	1.74203e-06	19	28	3301	14227	Over	6	SIN_1012602,SIN_1015569,SIN_1010738,SIN_1026158,SIN_1017414,SIN_1009101,SIN_1021144,SIN_1013308,SIN_1010720,SIN_1019992,SIN_1005503,SIN_1023278,SIN_1007558,SIN_1010356,SIN_1011127,SIN_1022682,SIN_1011556,SIN_1023168,SIN_1004850
GO:0007264	small GTPase mediated signal transduction	BP	7.64877e-08	1.75726e-06	47	102	3301	14227	Over	5	SIN_1006773,SIN_1026652,SIN_1008211,SIN_1024947,SIN_1021850,SIN_1022780,SIN_1011793,SIN_1015422,SIN_1016737,SIN_1004036,SIN_1008034,SIN_1014651,SIN_1014461,SIN_1014781,SIN_1025679,SIN_1022874,SIN_1025929,SIN_1007085,SIN_1019460,SIN_1004750,SIN_1009332,SIN_1024401,SIN_1013968,SIN_1004566,SIN_1011242,SIN_1006914,SIN_1004298,SIN_1020702,SIN_1012642,SIN_1025150,SIN_1008973,SIN_1026001,SIN_1002434,SIN…
GO:0035556	intracellular signal transduction	BP	2.69184e-07	5.77344e-06	54	126	3301	14227	Over	4	SIN_1006773,SIN_1003787,SIN_1026652,SIN_1008211,SIN_1024947,SIN_1021850,SIN_1022780,SIN_1011793,SIN_1015422,SIN_1016737,SIN_1004036,SIN_1008034,SIN_1014651,SIN_1014461,SIN_1014781,SIN_1025679,SIN_1022874,SIN_1025929,SIN_1017416,SIN_1015675,SIN_1003963,SIN_1007085,SIN_1019460,SIN_1004750,SIN_1009332,SIN_1024401,SIN_1013968,SIN_1004566,SIN_1011242,SIN_1006914,SIN_1004298,SIN_1020702,SIN_1013962,SIN…
GO:0044267	cellular protein metabolic process	BP	3.39865e-07	7.16516e-06	540	1945	3301	14227	Over	5	SIN_1004249,SIN_1025683,SIN_1011400,SIN_1010004,SIN_1007448,SIN_1006185,SIN_1022489,SIN_1022563,SIN_1015522,SIN_1013553,SIN_1018317,SIN_1016357,SIN_1017108,SIN_1017599,SIN_1024184,SIN_1007037,SIN_1014280,SIN_1008911,SIN_1017134,SIN_1019924,SIN_1000817,SIN_1006441,SIN_1008053,SIN_1004666,SIN_1018216,SIN_1010162,SIN_1019838,SIN_1014102,SIN_1018720,SIN_1014165,SIN_1004739,SIN_1021938,SIN_1017094,SIN…
GO:0006396	RNA processing	BP	1.15171e-06	2.37458e-05	73	191	3301	14227	Over	5	SIN_1007448,SIN_1018675,SIN_1007887,SIN_1015250,SIN_1018905,SIN_1004739,SIN_1008618,SIN_1025472,SIN_1017595,SIN_1015325,SIN_1012178,SIN_1006440,SIN_1023279,SIN_1024492,SIN_1023519,SIN_1009542,SIN_1025009,SIN_1008150,SIN_1017966,SIN_1021644,SIN_1003501,SIN_1017613,SIN_1015208,SIN_1016124,SIN_1006832,SIN_1019699,SIN_1009723,SIN_1005647,SIN_1024907,SIN_1002242,SIN_1007975,SIN_1024897,SIN_1022848,SIN…
GO:0006289	nucleotide-excision repair	BP	1.48735e-06	2.99475e-05	14	18	3301	14227	Over	7	SIN_1025249,SIN_1015514,SIN_1004666,SIN_1022050,SIN_1021940,SIN_1012271,SIN_1012430,SIN_1015670,SIN_1025548,SIN_1013248,SIN_1007935,SIN_1018331,SIN_1011138,SIN_1010843
GO:0016071	mRNA metabolic process	BP	2.99989e-06	5.78044e-05	17	27	3301	14227	Over	6	SIN_1007448,SIN_1021067,SIN_1025472,SIN_1012178,SIN_1006440,SIN_1023279,SIN_1019699,SIN_1024907,SIN_1022848,SIN_1014504,SIN_1025985,SIN_1007811,SIN_1003125,SIN_1009631,SIN_1005242,SIN_1026670,SIN_1005042
GO:0051716	cellular response to stimulus	BP	3.41946e-06	6.45019e-05	123	368	3301	14227	Over	3	SIN_1021289,SIN_1025249,SIN_1007037,SIN_1015514,SIN_1015184,SIN_1004666,SIN_1014102,SIN_1006823,SIN_1003712,SIN_1006773,SIN_1003787,SIN_1026652,SIN_1018025,SIN_1022050,SIN_1012530,SIN_1019747,SIN_1008211,SIN_1024947,SIN_1025313,SIN_1003226,SIN_1011759,SIN_1021850,SIN_1022780,SIN_1018912,SIN_1009529,SIN_1025953,SIN_1011793,SIN_1025310,SIN_1025499,SIN_1019744,SIN_1008482,SIN_1004015,SIN_1021481,SIN…
GO:0009966	regulation of signal transduction	BP	5.57942e-06	9.80228e-05	26	51	3301	14227	Over	4	SIN_1015390,SIN_1011224,SIN_1023739,SIN_1013522,SIN_1001282,SIN_1019183,SIN_1005587,SIN_1011225,SIN_1005843,SIN_1008034,SIN_1019525,SIN_1007085,SIN_1014540,SIN_1019188,SIN_1009332,SIN_1005873,SIN_1013968,SIN_1007336,SIN_1015927,SIN_1007136,SIN_1015918,SIN_1009113,SIN_1016566,SIN_1009701,SIN_1006720,SIN_1003507
GO:0006397	mRNA processing	BP	1.07005e-05	0.00017432	16	26	3301	14227	Over	6	SIN_1007448,SIN_1025472,SIN_1012178,SIN_1006440,SIN_1023279,SIN_1019699,SIN_1024907,SIN_1022848,SIN_1014504,SIN_1025985,SIN_1007811,SIN_1003125,SIN_1009631,SIN_1005242,SIN_1026670,SIN_1005042
GO:0044260	cellular macromolecule metabolic process	BP	3.27e-05	0.000471225	817	3145	3301	14227	Over	4	SIN_1004249,SIN_1007631,SIN_1025683,SIN_1002938,SIN_1011400,SIN_1015377,SIN_1010004,SIN_1008247,SIN_1012942,SIN_1013357,SIN_1021289,SIN_1007448,SIN_1006185,SIN_1018675,SIN_1022489,SIN_1022563,SIN_1015522,SIN_1013553,SIN_1007887,SIN_1015250,SIN_1025249,SIN_1018317,SIN_1016357,SIN_1017108,SIN_1018905,SIN_1012258,SIN_1017599,SIN_1024184,SIN_1007037,SIN_1006614,SIN_1014280,SIN_1008911,SIN_1017134,SIN…
GO:0034220	ion transmembrane transport	BP	4.79599e-05	0.000656062	27	58	3301	14227	Over	4	SIN_1024772,SIN_1009323,SIN_1022097,SIN_1017499,SIN_1021390,SIN_1024154,SIN_1014747,SIN_1004516,SIN_1022349,SIN_1014724,SIN_1017500,SIN_1002299,SIN_1005090,SIN_1015096,SIN_1009602,SIN_1012035,SIN_1009090,SIN_1007677,SIN_1025074,SIN_1014628,SIN_1007984,SIN_1022664,SIN_1006597,SIN_1024515,SIN_1017521,SIN_1024774,SIN_1011528
GO:0051336	regulation of hydrolase activity	BP	5.37577e-05	0.000729802	22	44	3301	14227	Over	5	SIN_1015390,SIN_1011224,SIN_1023739,SIN_1013522,SIN_1001282,SIN_1019183,SIN_1005587,SIN_1011225,SIN_1019525,SIN_1014540,SIN_1019188,SIN_1005873,SIN_1007336,SIN_1015927,SIN_1007136,SIN_1015918,SIN_1009113,SIN_1016566,SIN_1009701,SIN_1015852,SIN_1006720,SIN_1003507
GO:0019538	protein metabolic process	BP	6.15153e-05	0.000814559	617	2335	3301	14227	Over	4	SIN_1004249,SIN_1025683,SIN_1011400,SIN_1010004,SIN_1007448,SIN_1006185,SIN_1022489,SIN_1022563,SIN_1015522,SIN_1013553,SIN_1018317,SIN_1016357,SIN_1017108,SIN_1002304,SIN_1017599,SIN_1024184,SIN_1007037,SIN_1014280,SIN_1008911,SIN_1017134,SIN_1019924,SIN_1000817,SIN_1006441,SIN_1008053,SIN_1018729,SIN_1004666,SIN_1013947,SIN_1018216,SIN_1010162,SIN_1019838,SIN_1014102,SIN_1003706,SIN_1018720,SIN…
GO:0015992	proton transport	BP	7.76222e-05	0.00100071	30	68	3301	14227	Over	5	SIN_1025055,SIN_1024772,SIN_1009323,SIN_1022097,SIN_1017499,SIN_1021390,SIN_1024154,SIN_1014747,SIN_1012923,SIN_1004516,SIN_1022349,SIN_1014724,SIN_1017500,SIN_1002299,SIN_1005090,SIN_1015096,SIN_1014507,SIN_1009602,SIN_1012035,SIN_1009090,SIN_1007677,SIN_1025074,SIN_1014628,SIN_1007984,SIN_1022664,SIN_1006597,SIN_1024515,SIN_1017521,SIN_1024774,SIN_1011528
GO:0006418	tRNA aminoacylation for protein translation	BP	9.94643e-05	0.00121252	23	48	3301	14227	Over	6	SIN_1018317,SIN_1004739,SIN_1024269,SIN_1018062,SIN_1011343,SIN_1018707,SIN_1022817,SIN_1021684,SIN_1017172,SIN_1022459,SIN_1014771,SIN_1009149,SIN_1010130,SIN_1025327,SIN_1024800,SIN_1016579,SIN_1013687,SIN_1021975,SIN_1026142,SIN_1009295,SIN_1015074,SIN_1006813,SIN_1024779
GO:0046578	regulation of Ras protein signal transduction	BP	9.94643e-05	0.00121252	23	48	3301	14227	Over	6	SIN_1015390,SIN_1011224,SIN_1023739,SIN_1013522,SIN_1001282,SIN_1019183,SIN_1005587,SIN_1011225,SIN_1008034,SIN_1019525,SIN_1007085,SIN_1014540,SIN_1019188,SIN_1009332,SIN_1005873,SIN_1013968,SIN_1007336,SIN_1015927,SIN_1007136,SIN_1015918,SIN_1009701,SIN_1006720,SIN_1003507
GO:0015991	ATP hydrolysis coupled proton transport	BP	0.000110389	0.00132763	19	37	3301	14227	Over	6	SIN_1009323,SIN_1022097,SIN_1017499,SIN_1021390,SIN_1014747,SIN_1004516,SIN_1022349,SIN_1014724,SIN_1017500,SIN_1002299,SIN_1005090,SIN_1015096,SIN_1009602,SIN_1009090,SIN_1014628,SIN_1007984,SIN_1006597,SIN_1024515,SIN_1011528
GO:0042254	ribosome biogenesis	BP	0.000112231	0.00133191	16	29	3301	14227	Over	6	SIN_1004598,SIN_1018675,SIN_1015250,SIN_1004739,SIN_1002649,SIN_1020806,SIN_1022966,SIN_1011761,SIN_1014687,SIN_1017222,SIN_1020588,SIN_1016788,SIN_1007129,SIN_1023156,SIN_1022237,SIN_1022906
GO:0043687	post-translational protein modification	BP	0.000161002	0.0018614	23	49	3301	14227	Over	6	SIN_1014280,SIN_1019499,SIN_1005693,SIN_1006023,SIN_1009461,SIN_1007798,SIN_1022612,SIN_1011542,SIN_1023730,SIN_1019054,SIN_1011627,SIN_1010875,SIN_1013080,SIN_1024254,SIN_1017537,SIN_1019055,SIN_1000780,SIN_1020776,SIN_1002306,SIN_1019442,SIN_1007934,SIN_1022548,SIN_1003958
GO:0006605	protein targeting	BP	0.000171179	0.00192926	15	27	3301	14227	Over	6	SIN_1010896,SIN_1012751,SIN_1019134,SIN_1003649,SIN_1003223,SIN_1015648,SIN_1009927,SIN_1026864,SIN_1025919,SIN_1004289,SIN_1006114,SIN_1009826,SIN_1008951,SIN_1016358,SIN_1012592
GO:0006367	transcription initiation from RNA polymerase II promoter	BP	0.000174695	0.00195659	10	14	3301	14227	Over	7	SIN_1015569,SIN_1010738,SIN_1026158,SIN_1017414,SIN_1009101,SIN_1010720,SIN_1019992,SIN_1023278,SIN_1011556,SIN_1023168
GO:0032318	regulation of Ras GTPase activity	BP	0.000194406	0.00215047	19	38	3301	14227	Over	7	SIN_1015390,SIN_1011224,SIN_1023739,SIN_1013522,SIN_1001282,SIN_1019183,SIN_1005587,SIN_1011225,SIN_1019525,SIN_1014540,SIN_1019188,SIN_1005873,SIN_1007336,SIN_1015927,SIN_1007136,SIN_1015918,SIN_1009701,SIN_1006720,SIN_1003507
GO:0009894	regulation of catabolic process	BP	0.000232349	0.00253884	21	44	3301	14227	Over	4	SIN_1015390,SIN_1002304,SIN_1011224,SIN_1023739,SIN_1013522,SIN_1001282,SIN_1019183,SIN_1005587,SIN_1011225,SIN_1019525,SIN_1014540,SIN_1019188,SIN_1005873,SIN_1007336,SIN_1015927,SIN_1007136,SIN_1015918,SIN_1009701,SIN_1015852,SIN_1006720,SIN_1003507
GO:0008380	RNA splicing	BP	0.000237023	0.00254339	8	10	3301	14227	Over	6	SIN_1012178,SIN_1003501,SIN_1019699,SIN_1012845,SIN_1018659,SIN_1003125,SIN_1009631,SIN_1024523
GO:0007165	signal transduction	BP	0.000279387	0.00291082	87	266	3301	14227	Over	3	SIN_1021289,SIN_1015184,SIN_1014102,SIN_1003712,SIN_1006773,SIN_1003787,SIN_1026652,SIN_1018025,SIN_1019747,SIN_1008211,SIN_1024947,SIN_1003226,SIN_1011759,SIN_1021850,SIN_1022780,SIN_1009529,SIN_1011793,SIN_1019744,SIN_1004015,SIN_1021481,SIN_1015422,SIN_1005843,SIN_1010374,SIN_1016737,SIN_1004036,SIN_1008034,SIN_1014651,SIN_1017666,SIN_1014461,SIN_1014781,SIN_1013569,SIN_1025679,SIN_1003572,SIN…
GO:0043087	regulation of GTPase activity	BP	0.000355452	0.00338814	20	42	3301	14227	Over	6	SIN_1015390,SIN_1011224,SIN_1023739,SIN_1013522,SIN_1001282,SIN_1019183,SIN_1005587,SIN_1011225,SIN_1019525,SIN_1014540,SIN_1019188,SIN_1005873,SIN_1007336,SIN_1015927,SIN_1007136,SIN_1015918,SIN_1009701,SIN_1015852,SIN_1006720,SIN_1003507
GO:0006413	translational initiation	BP	0.000460559	0.00423242	17	34	3301	14227	Over	3	SIN_1014634,SIN_1014126,SIN_1020116,SIN_1011850,SIN_1017281,SIN_1001729,SIN_1005687,SIN_1005284,SIN_1007641,SIN_1007267,SIN_1001769,SIN_1008818,SIN_1025519,SIN_1005017,SIN_1015294,SIN_1025483,SIN_1018634
GO:0006888	ER to Golgi vesicle-mediated transport	BP	0.000544929	0.00481371	9	13	3301	14227	Over	5	SIN_1012371,SIN_1010867,SIN_1024996,SIN_1009162,SIN_1012872,SIN_1012721,SIN_1002568,SIN_1014638,SIN_1007353
GO:0046039	GTP metabolic process	BP	0.000593766	0.00516519	22	49	3301	14227	Over	9	SIN_1015390,SIN_1011224,SIN_1023739,SIN_1013522,SIN_1001282,SIN_1019183,SIN_1005587,SIN_1011225,SIN_1019525,SIN_1014540,SIN_1019188,SIN_1002780,SIN_1005873,SIN_1007336,SIN_1015927,SIN_1007136,SIN_1015918,SIN_1001973,SIN_1009701,SIN_1015852,SIN_1006720,SIN_1003507
GO:0033365	protein localization to organelle	BP	0.000621289	0.00535264	15	29	3301	14227	Over	6	SIN_1012751,SIN_1004509,SIN_1019134,SIN_1003649,SIN_1015648,SIN_1009927,SIN_1026864,SIN_1015393,SIN_1025919,SIN_1004289,SIN_1001530,SIN_1014714,SIN_1006114,SIN_1009826,SIN_1012592
GO:0007154	cell communication	BP	0.000661571	0.00567242	98	312	3301	14227	Over	3	SIN_1021289,SIN_1015184,SIN_1014102,SIN_1003712,SIN_1006773,SIN_1003787,SIN_1026652,SIN_1018025,SIN_1020377,SIN_1019747,SIN_1008211,SIN_1024947,SIN_1003226,SIN_1011759,SIN_1021850,SIN_1022780,SIN_1009529,SIN_1011793,SIN_1021900,SIN_1019744,SIN_1004015,SIN_1021481,SIN_1015422,SIN_1005843,SIN_1013057,SIN_1010374,SIN_1016737,SIN_1004036,SIN_1008034,SIN_1014651,SIN_1017666,SIN_1014461,SIN_1014781,SIN…
GO:0010604	positive regulation of macromolecule metabolic process	BP	0.000872216	0.00682576	6	7	3301	14227	Over	4	SIN_1018216,SIN_1006131,SIN_1000627,SIN_1013308,SIN_1011127,SIN_1011895
GO:0031328	positive regulation of cellular biosynthetic process	BP	0.000872216	0.00682576	6	7	3301	14227	Over	5	SIN_1018216,SIN_1006131,SIN_1000627,SIN_1013308,SIN_1011127,SIN_1011895
GO:0006364	rRNA processing	BP	0.000876074	0.00682576	10	16	3301	14227	Over	7	SIN_1018675,SIN_1015250,SIN_1004739,SIN_1011761,SIN_1014687,SIN_1017222,SIN_1020588,SIN_1023156,SIN_1022237,SIN_1022906
GO:0043170	macromolecule metabolic process	BP	0.00127508	0.0091398	897	3561	3301	14227	Over	3	SIN_1004249,SIN_1007631,SIN_1025683,SIN_1002938,SIN_1011400,SIN_1015377,SIN_1010004,SIN_1008247,SIN_1012942,SIN_1013357,SIN_1021289,SIN_1007448,SIN_1006185,SIN_1018675,SIN_1022489,SIN_1022563,SIN_1015522,SIN_1013553,SIN_1007887,SIN_1015250,SIN_1025249,SIN_1018317,SIN_1016357,SIN_1017108,SIN_1002304,SIN_1018905,SIN_1012258,SIN_1017599,SIN_1024184,SIN_1007037,SIN_1006614,SIN_1014280,SIN_1008911,SIN…
GO:0006325	chromatin organization	BP	0.00144027	0.0102014	38	103	3301	14227	Over	7	SIN_1007631,SIN_1020992,SIN_1012942,SIN_1021599,SIN_1005239,SIN_1012893,SIN_1009087,SIN_1024113,SIN_1014735,SIN_1019139,SIN_1022881,SIN_1003528,SIN_1022299,SIN_1017125,SIN_1001267,SIN_1023179,SIN_1004250,SIN_1003726,SIN_1012808,SIN_1015194,SIN_1020745,SIN_1001713,SIN_1005537,SIN_1010419,SIN_1025162,SIN_1020709,SIN_1007620,SIN_1010408,SIN_1011238,SIN_1004293,SIN_1023723,SIN_1010161,SIN_1005031,SIN…
GO:0044237	cellular metabolic process	BP	0.00147467	0.0104039	1030	4124	3301	14227	Over	3	SIN_1004249,SIN_1007631,SIN_1002489,SIN_1025683,SIN_1002938,SIN_1004745,SIN_1011400,SIN_1015377,SIN_1010004,SIN_1008247,SIN_1016490,SIN_1012942,SIN_1015390,SIN_1013357,SIN_1021289,SIN_1007448,SIN_1006185,SIN_1018675,SIN_1022489,SIN_1022563,SIN_1009781,SIN_1015522,SIN_1025733,SIN_1013553,SIN_1007887,SIN_1015250,SIN_1008398,SIN_1007134,SIN_1025249,SIN_1018317,SIN_1016357,SIN_1017108,SIN_1018905,SIN…
GO:0006139	nucleobase-containing compound metabolic process	BP	0.00170425	0.0119113	383	1443	3301	14227	Over	4	SIN_1007631,SIN_1002489,SIN_1002938,SIN_1015377,SIN_1008247,SIN_1012942,SIN_1015390,SIN_1013357,SIN_1021289,SIN_1007448,SIN_1018675,SIN_1025733,SIN_1007887,SIN_1015250,SIN_1007134,SIN_1025249,SIN_1018317,SIN_1018905,SIN_1012258,SIN_1025055,SIN_1011224,SIN_1007037,SIN_1006614,SIN_1020091,SIN_1002736,SIN_1012602,SIN_1021067,SIN_1015514,SIN_1023739,SIN_1004666,SIN_1018337,SIN_1004899,SIN_1011666,SIN…
GO:0006412	translation	BP	0.00177816	0.0123507	118	395	3301	14227	Over	5	SIN_1006185,SIN_1022563,SIN_1018317,SIN_1024184,SIN_1006441,SIN_1018216,SIN_1004739,SIN_1021938,SIN_1023338,SIN_1024269,SIN_1006131,SIN_1022722,SIN_1018062,SIN_1025377,SIN_1014634,SIN_1019575,SIN_1014126,SIN_1011343,SIN_1020116,SIN_1018707,SIN_1000627,SIN_1002428,SIN_1010924,SIN_1021544,SIN_1008076,SIN_1017234,SIN_1022817,SIN_1001739,SIN_1001318,SIN_1015888,SIN_1011850,SIN_1021684,SIN_1012763,SIN…
GO:0051276	chromosome organization	BP	0.00209985	0.0143077	39	108	3301	14227	Over	6	SIN_1007631,SIN_1020992,SIN_1012942,SIN_1021599,SIN_1005239,SIN_1012893,SIN_1009087,SIN_1024113,SIN_1014735,SIN_1019139,SIN_1022881,SIN_1003528,SIN_1022299,SIN_1017125,SIN_1001267,SIN_1023179,SIN_1004250,SIN_1003726,SIN_1012808,SIN_1015194,SIN_1020745,SIN_1001713,SIN_1005537,SIN_1010419,SIN_1025162,SIN_1020709,SIN_1007620,SIN_1010408,SIN_1011238,SIN_1004293,SIN_1023723,SIN_1015160,SIN_1010161,SIN…
GO:0034641	cellular nitrogen compound metabolic process	BP	0.00279621	0.0185119	433	1656	3301	14227	Over	4	SIN_1007631,SIN_1002489,SIN_1002938,SIN_1015377,SIN_1008247,SIN_1012942,SIN_1015390,SIN_1013357,SIN_1021289,SIN_1007448,SIN_1018675,SIN_1009781,SIN_1025733,SIN_1007887,SIN_1015250,SIN_1007134,SIN_1025249,SIN_1018317,SIN_1018905,SIN_1012258,SIN_1025055,SIN_1011224,SIN_1007037,SIN_1006614,SIN_1020091,SIN_1002736,SIN_1012602,SIN_1021067,SIN_1026103,SIN_1015514,SIN_1023739,SIN_1004666,SIN_1018337,SIN…
GO:0018342	protein prenylation	BP	0.00289416	0.0189976	4	4	3301	14227	Over	6	SIN_1009678,SIN_1025808,SIN_1025809,SIN_1008613
GO:0070972	protein localization in endoplasmic reticulum	BP	0.00300913	0.0196801	10	18	3301	14227	Over	7	SIN_1004509,SIN_1019134,SIN_1015648,SIN_1009927,SIN_1015393,SIN_1004289,SIN_1001530,SIN_1014714,SIN_1006114,SIN_1009826
GO:0006606	protein import into nucleus	BP	0.00324792	0.0207127	5	6	3301	14227	Over	6	SIN_1012751,SIN_1003649,SIN_1026864,SIN_1025919,SIN_1012592
GO:0032313	regulation of Rab GTPase activity	BP	0.00344919	0.0213831	11	21	3301	14227	Over	8	SIN_1015390,SIN_1001282,SIN_1019183,SIN_1019188,SIN_1005873,SIN_1007336,SIN_1015927,SIN_1007136,SIN_1015918,SIN_1009701,SIN_1003507
GO:0048193	Golgi vesicle transport	BP	0.00344919	0.0213831	11	21	3301	14227	Over	4	SIN_1012371,SIN_1010867,SIN_1024996,SIN_1009162,SIN_1023843,SIN_1012872,SIN_1012721,SIN_1002568,SIN_1014638,SIN_1007353,SIN_1015508
GO:0006281	DNA repair	BP	0.00346043	0.0213831	36	100	3301	14227	Over	6	SIN_1025249,SIN_1007037,SIN_1015514,SIN_1004666,SIN_1006823,SIN_1022050,SIN_1012530,SIN_1025313,SIN_1018912,SIN_1025953,SIN_1025310,SIN_1025499,SIN_1008482,SIN_1021940,SIN_1025585,SIN_1006070,SIN_1025321,SIN_1012271,SIN_1006497,SIN_1012972,SIN_1005266,SIN_1022812,SIN_1007634,SIN_1012430,SIN_1006447,SIN_1015670,SIN_1025548,SIN_1013248,SIN_1007935,SIN_1008586,SIN_1018331,SIN_1012997,SIN_1023251,SIN…
GO:0006357	regulation of transcription from RNA polymerase II promoter	BP	0.00483426	0.0287807	7	11	3301	14227	Over	7	SIN_1021144,SIN_1013308,SIN_1005503,SIN_1007558,SIN_1010356,SIN_1011127,SIN_1022682
GO:0009259	ribonucleotide metabolic process	BP	0.00541629	0.0316156	51	155	3301	14227	Over	7	SIN_1015390,SIN_1025733,SIN_1025055,SIN_1011224,SIN_1023739,SIN_1013522,SIN_1001282,SIN_1024772,SIN_1017499,SIN_1021390,SIN_1024154,SIN_1019183,SIN_1019030,SIN_1005587,SIN_1011225,SIN_1018151,SIN_1022349,SIN_1011376,SIN_1017500,SIN_1006815,SIN_1019525,SIN_1002299,SIN_1002597,SIN_1012035,SIN_1014540,SIN_1019188,SIN_1002780,SIN_1007677,SIN_1025074,SIN_1014628,SIN_1005873,SIN_1022664,SIN_1007336,SIN…
GO:0006352	transcription initiation, DNA-dependent	BP	0.0061765	0.0357042	19	46	3301	14227	Over	6	SIN_1005239,SIN_1020116,SIN_1015569,SIN_1014735,SIN_1010738,SIN_1026158,SIN_1017414,SIN_1009101,SIN_1011388,SIN_1013009,SIN_1020626,SIN_1014387,SIN_1010720,SIN_1019992,SIN_1023278,SIN_1011556,SIN_1023168,SIN_1025519,SIN_1018634
GO:0048278	vesicle docking	BP	0.00636833	0.0362239	8	14	3301	14227	Over	4	SIN_1026160,SIN_1012900,SIN_1014585,SIN_1002415,SIN_1012766,SIN_1022358,SIN_1021433,SIN_1021434
GO:0006996	organelle organization	BP	0.00727312	0.0406026	56	175	3301	14227	Over	5	SIN_1007631,SIN_1020992,SIN_1012942,SIN_1021599,SIN_1005239,SIN_1012893,SIN_1009087,SIN_1015971,SIN_1024113,SIN_1014735,SIN_1019139,SIN_1011752,SIN_1022881,SIN_1017480,SIN_1021499,SIN_1003528,SIN_1022299,SIN_1014489,SIN_1017125,SIN_1001267,SIN_1023179,SIN_1000628,SIN_1013431,SIN_1004250,SIN_1003726,SIN_1012808,SIN_1015194,SIN_1020899,SIN_1020745,SIN_1016788,SIN_1001713,SIN_1005537,SIN_1010961,SIN…
GO:0006807	nitrogen compound metabolic process	BP	0.00770658	0.042756	437	1694	3301	14227	Over	3	SIN_1007631,SIN_1002489,SIN_1002938,SIN_1015377,SIN_1008247,SIN_1012942,SIN_1015390,SIN_1013357,SIN_1021289,SIN_1007448,SIN_1018675,SIN_1009781,SIN_1025733,SIN_1007887,SIN_1015250,SIN_1007134,SIN_1025249,SIN_1018317,SIN_1018905,SIN_1012258,SIN_1025055,SIN_1011224,SIN_1007037,SIN_1006614,SIN_1020091,SIN_1002736,SIN_1012602,SIN_1021067,SIN_1026103,SIN_1015514,SIN_1023739,SIN_1004666,SIN_1018337,SIN…
GO:0071842	cellular component organization at cellular level	BP	0.00808127	0.0444222	68	220	3301	14227	Over	4	SIN_1007631,SIN_1020992,SIN_1012942,SIN_1006185,SIN_1014538,SIN_1018216,SIN_1021599,SIN_1006131,SIN_1005239,SIN_1012893,SIN_1009087,SIN_1015971,SIN_1000627,SIN_1024113,SIN_1014735,SIN_1019139,SIN_1011752,SIN_1022881,SIN_1017480,SIN_1021499,SIN_1003528,SIN_1022299,SIN_1014489,SIN_1023371,SIN_1017125,SIN_1001267,SIN_1023179,SIN_1000628,SIN_1013431,SIN_1013027,SIN_1004250,SIN_1003726,SIN_1015683,SIN…
GO:0009205	purine ribonucleoside triphosphate metabolic process	BP	0.00881746	0.0477368	46	140	3301	14227	Over	8	SIN_1015390,SIN_1025733,SIN_1025055,SIN_1011224,SIN_1023739,SIN_1013522,SIN_1001282,SIN_1024772,SIN_1017499,SIN_1021390,SIN_1024154,SIN_1019183,SIN_1019030,SIN_1005587,SIN_1011225,SIN_1018151,SIN_1022349,SIN_1011376,SIN_1017500,SIN_1006815,SIN_1019525,SIN_1002299,SIN_1002597,SIN_1012035,SIN_1014540,SIN_1019188,SIN_1002780,SIN_1007677,SIN_1025074,SIN_1014628,SIN_1005873,SIN_1022664,SIN_1007336,SIN…
GO:0009150	purine ribonucleotide metabolic process	BP	0.00906439	0.0478589	49	151	3301	14227	Over	7	SIN_1015390,SIN_1025733,SIN_1025055,SIN_1011224,SIN_1023739,SIN_1013522,SIN_1001282,SIN_1024772,SIN_1017499,SIN_1021390,SIN_1024154,SIN_1019183,SIN_1019030,SIN_1005587,SIN_1011225,SIN_1018151,SIN_1022349,SIN_1011376,SIN_1017500,SIN_1006815,SIN_1019525,SIN_1002299,SIN_1002597,SIN_1012035,SIN_1014540,SIN_1019188,SIN_1002780,SIN_1007677,SIN_1025074,SIN_1014628,SIN_1005873,SIN_1022664,SIN_1007336,SIN…
GO:0006801	superoxide metabolic process	BP	0.00918719	0.0478589	5	7	3301	14227	Over	5	SIN_1010491,SIN_1016266,SIN_1026678,SIN_1012069,SIN_1015632
GO:0006568	tryptophan metabolic process	BP	0.00918719	0.0478589	5	7	3301	14227	Over	6	SIN_1020253,SIN_1014463,SIN_1012163,SIN_1005012,SIN_1012883
GO:0006904	vesicle docking involved in exocytosis	BP	0.00929041	0.0482563	7	12	3301	14227	Over	5	SIN_1012900,SIN_1014585,SIN_1002415,SIN_1012766,SIN_1022358,SIN_1021433,SIN_1021434
GO:0005622	intracellular	CC	7.54149e-28	1.35144e-25	746	2334	3301	14227	Over	3	SIN_1023040,SIN_1002973,SIN_1007631,SIN_1025683,SIN_1002938,SIN_1004745,SIN_1020992,SIN_1024361,SIN_1004598,SIN_1015377,SIN_1010004,SIN_1004240,SIN_1004317,SIN_1012371,SIN_1023798,SIN_1002949,SIN_1016490,SIN_1018842,SIN_1012942,SIN_1015390,SIN_1024932,SIN_1018675,SIN_1022563,SIN_1012142,SIN_1009593,SIN_1025249,SIN_1023706,SIN_1018317,SIN_1016357,SIN_1002304,SIN_1018905,SIN_1007443,SIN_1021705,SIN…
GO:0044464	cell part	CC	5.52318e-20	5.4424e-18	764	2531	3301	14227	Over	2	SIN_1023040,SIN_1002973,SIN_1007631,SIN_1025683,SIN_1002938,SIN_1004745,SIN_1020992,SIN_1024361,SIN_1004598,SIN_1015377,SIN_1010004,SIN_1004240,SIN_1004317,SIN_1012371,SIN_1023798,SIN_1002949,SIN_1016490,SIN_1018842,SIN_1012942,SIN_1015390,SIN_1024932,SIN_1018675,SIN_1022563,SIN_1012142,SIN_1009593,SIN_1025249,SIN_1023706,SIN_1018317,SIN_1016357,SIN_1002304,SIN_1018905,SIN_1007443,SIN_1021705,SIN…
GO:0044424	intracellular part	CC	9.03274e-17	5.78096e-15	560	1810	3301	14227	Over	3	SIN_1002973,SIN_1007631,SIN_1025683,SIN_1002938,SIN_1004745,SIN_1020992,SIN_1004598,SIN_1015377,SIN_1010004,SIN_1004240,SIN_1004317,SIN_1012371,SIN_1002949,SIN_1016490,SIN_1018842,SIN_1012942,SIN_1024932,SIN_1018675,SIN_1022563,SIN_1012142,SIN_1009593,SIN_1025249,SIN_1018317,SIN_1016357,SIN_1002304,SIN_1007443,SIN_1021705,SIN_1005101,SIN_1024184,SIN_1021666,SIN_1007037,SIN_1006614,SIN_1010835,SIN…
GO:0043231	intracellular membrane-bounded organelle	CC	1.19114e-16	7.11508e-15	329	964	3301	14227	Over	4	SIN_1002973,SIN_1007631,SIN_1002938,SIN_1020992,SIN_1004598,SIN_1015377,SIN_1004240,SIN_1004317,SIN_1012371,SIN_1016490,SIN_1012942,SIN_1012142,SIN_1009593,SIN_1025249,SIN_1007443,SIN_1005101,SIN_1007037,SIN_1006614,SIN_1010835,SIN_1004666,SIN_1012751,SIN_1009691,SIN_1020474,SIN_1021599,SIN_1004141,SIN_1024772,SIN_1005728,SIN_1009323,SIN_1005239,SIN_1019496,SIN_1012893,SIN_1003864,SIN_1021225,SIN…
GO:0044446	intracellular organelle part	CC	4.33533e-14	1.84974e-12	158	406	3301	14227	Over	3	SIN_1020992,SIN_1004317,SIN_1012371,SIN_1016490,SIN_1012942,SIN_1012142,SIN_1005101,SIN_1012751,SIN_1021599,SIN_1024772,SIN_1009323,SIN_1019496,SIN_1012893,SIN_1009087,SIN_1021225,SIN_1021390,SIN_1015569,SIN_1024113,SIN_1025196,SIN_1010599,SIN_1024154,SIN_1019920,SIN_1022881,SIN_1012178,SIN_1011154,SIN_1010535,SIN_1021499,SIN_1003649,SIN_1009255,SIN_1026158,SIN_1001318,SIN_1011064,SIN_1009101,SIN…
GO:0043234	protein complex	CC	1.07196e-13	4.36578e-12	197	539	3301	14227	Over	3	SIN_1025683,SIN_1004745,SIN_1010004,SIN_1012371,SIN_1018842,SIN_1024932,SIN_1012142,SIN_1016357,SIN_1002304,SIN_1025055,SIN_1021705,SIN_1021666,SIN_1008053,SIN_1012751,SIN_1004557,SIN_1011101,SIN_1024772,SIN_1009323,SIN_1016999,SIN_1022097,SIN_1021225,SIN_1017499,SIN_1021390,SIN_1016320,SIN_1017907,SIN_1001532,SIN_1009185,SIN_1015569,SIN_1003787,SIN_1010514,SIN_1018025,SIN_1010599,SIN_1024154,SIN…
GO:0031090	organelle membrane	CC	1.51738e-13	6.04253e-12	80	169	3301	14227	Over	3	SIN_1004317,SIN_1012371,SIN_1016490,SIN_1012142,SIN_1024772,SIN_1009323,SIN_1021225,SIN_1021390,SIN_1025196,SIN_1024154,SIN_1019920,SIN_1011154,SIN_1010535,SIN_1009255,SIN_1011064,SIN_1026506,SIN_1026794,SIN_1002281,SIN_1010867,SIN_1005697,SIN_1008725,SIN_1012923,SIN_1024996,SIN_1014574,SIN_1023262,SIN_1022098,SIN_1021987,SIN_1009694,SIN_1008708,SIN_1010825,SIN_1014570,SIN_1021006,SIN_1023726,SIN…
GO:0012505	endomembrane system	CC	5.66666e-13	2.16056e-11	47	82	3301	14227	Over	3	SIN_1004317,SIN_1012371,SIN_1012142,SIN_1012751,SIN_1021225,SIN_1009216,SIN_1003649,SIN_1005868,SIN_1026506,SIN_1026568,SIN_1010867,SIN_1008725,SIN_1024996,SIN_1014574,SIN_1022098,SIN_1009694,SIN_1008708,SIN_1026864,SIN_1010256,SIN_1025919,SIN_1014570,SIN_1021006,SIN_1008756,SIN_1012872,SIN_1012721,SIN_1002568,SIN_1007353,SIN_1004289,SIN_1017819,SIN_1021972,SIN_1007942,SIN_1015730,SIN_1007079,SIN…
GO:0032991	macromolecular complex	CC	6.703e-12	2.50245e-10	294	902	3301	14227	Over	2	SIN_1025683,SIN_1004745,SIN_1010004,SIN_1012371,SIN_1018842,SIN_1012942,SIN_1024932,SIN_1018675,SIN_1022563,SIN_1012142,SIN_1016357,SIN_1002304,SIN_1025055,SIN_1021705,SIN_1024184,SIN_1021666,SIN_1006441,SIN_1008053,SIN_1012751,SIN_1004557,SIN_1011101,SIN_1021599,SIN_1021938,SIN_1023338,SIN_1024772,SIN_1009323,SIN_1022722,SIN_1025377,SIN_1012893,SIN_1016999,SIN_1019575,SIN_1022097,SIN_1009087,SIN…
GO:0043229	intracellular organelle	CC	2.23569e-11	7.8556e-10	409	1337	3301	14227	Over	3	SIN_1002973,SIN_1007631,SIN_1002938,SIN_1020992,SIN_1004598,SIN_1015377,SIN_1004240,SIN_1004317,SIN_1012371,SIN_1016490,SIN_1012942,SIN_1022563,SIN_1012142,SIN_1009593,SIN_1025249,SIN_1007443,SIN_1005101,SIN_1024184,SIN_1007037,SIN_1006614,SIN_1010835,SIN_1006441,SIN_1004666,SIN_1012751,SIN_1009691,SIN_1020474,SIN_1021599,SIN_1004141,SIN_1021938,SIN_1023338,SIN_1024772,SIN_1005728,SIN_1009323,SIN…
GO:0030117	membrane coat	CC	1.88887e-09	5.45946e-08	30	50	3301	14227	Over	3	SIN_1012371,SIN_1018842,SIN_1012142,SIN_1021705,SIN_1004557,SIN_1017907,SIN_1010514,SIN_1006426,SIN_1010109,SIN_1010867,SIN_1008725,SIN_1024996,SIN_1022771,SIN_1021578,SIN_1015515,SIN_1026623,SIN_1008756,SIN_1012872,SIN_1012721,SIN_1002568,SIN_1007353,SIN_1020530,SIN_1018123,SIN_1019079,SIN_1026686,SIN_1009589,SIN_1027033,SIN_1018076,SIN_1026008,SIN_1012702
GO:0005737	cytoplasm	CC	8.11725e-09	2.30891e-07	273	874	3301	14227	Over	4	SIN_1004745,SIN_1004317,SIN_1012371,SIN_1002949,SIN_1016490,SIN_1018842,SIN_1022563,SIN_1012142,SIN_1018317,SIN_1016357,SIN_1021705,SIN_1005101,SIN_1024184,SIN_1021666,SIN_1021067,SIN_1006441,SIN_1012751,SIN_1004557,SIN_1004141,SIN_1004739,SIN_1021938,SIN_1023338,SIN_1024772,SIN_1024269,SIN_1009323,SIN_1022722,SIN_1001240,SIN_1019496,SIN_1018062,SIN_1025377,SIN_1019575,SIN_1003864,SIN_1021225,SIN…
GO:0030118	clathrin coat	CC	8.41481e-09	2.35615e-07	17	22	3301	14227	Over	4	SIN_1018842,SIN_1012142,SIN_1017907,SIN_1010514,SIN_1010109,SIN_1008725,SIN_1022771,SIN_1021578,SIN_1015515,SIN_1026623,SIN_1008756,SIN_1018123,SIN_1026686,SIN_1027033,SIN_1018076,SIN_1026008,SIN_1012702
GO:0044444	cytoplasmic part	CC	1.82574e-08	4.74164e-07	219	681	3301	14227	Over	4	SIN_1004745,SIN_1004317,SIN_1012371,SIN_1016490,SIN_1018842,SIN_1022563,SIN_1012142,SIN_1016357,SIN_1021705,SIN_1005101,SIN_1024184,SIN_1021666,SIN_1006441,SIN_1004557,SIN_1004141,SIN_1021938,SIN_1023338,SIN_1024772,SIN_1009323,SIN_1022722,SIN_1019496,SIN_1025377,SIN_1019575,SIN_1003864,SIN_1021225,SIN_1023664,SIN_1021390,SIN_1017907,SIN_1006658,SIN_1003787,SIN_1010514,SIN_1002428,SIN_1019134,SIN…
GO:0005634	nucleus	CC	7.3518e-08	1.73348e-06	215	676	3301	14227	Over	5	SIN_1002973,SIN_1007631,SIN_1002938,SIN_1020992,SIN_1004598,SIN_1015377,SIN_1004240,SIN_1012942,SIN_1009593,SIN_1025249,SIN_1007443,SIN_1007037,SIN_1006614,SIN_1010835,SIN_1004666,SIN_1012751,SIN_1009691,SIN_1020474,SIN_1021599,SIN_1005728,SIN_1005239,SIN_1012893,SIN_1015903,SIN_1020116,SIN_1015569,SIN_1008618,SIN_1007215,SIN_1024113,SIN_1014735,SIN_1010599,SIN_1019139,SIN_1013081,SIN_1001662,SIN…
GO:0031967	organelle envelope	CC	8.5222e-08	1.93314e-06	52	117	3301	14227	Over	4	SIN_1016490,SIN_1005101,SIN_1012751,SIN_1024772,SIN_1019496,SIN_1021390,SIN_1025196,SIN_1024154,SIN_1019920,SIN_1011154,SIN_1010535,SIN_1003649,SIN_1009255,SIN_1011064,SIN_1026794,SIN_1002281,SIN_1026568,SIN_1005697,SIN_1023262,SIN_1021987,SIN_1026864,SIN_1010825,SIN_1010256,SIN_1025919,SIN_1010559,SIN_1021006,SIN_1023726,SIN_1025644,SIN_1025686,SIN_1025675,SIN_1014592,SIN_1007677,SIN_1009505,SIN…
GO:0044428	nuclear part	CC	1.89335e-06	3.72843e-05	37	80	3301	14227	Over	4	SIN_1012751,SIN_1015569,SIN_1010599,SIN_1022881,SIN_1012178,SIN_1021499,SIN_1003649,SIN_1026158,SIN_1009101,SIN_1011388,SIN_1013009,SIN_1026568,SIN_1021144,SIN_1010720,SIN_1026864,SIN_1010256,SIN_1025919,SIN_1009322,SIN_1021006,SIN_1005503,SIN_1019711,SIN_1012845,SIN_1007776,SIN_1023278,SIN_1007558,SIN_1006443,SIN_1003125,SIN_1009631,SIN_1021179,SIN_1010356,SIN_1022682,SIN_1011556,SIN_1023168,SIN…
GO:0033177	proton-transporting two-sector ATPase complex, proton-transporting domain	CC	3.73373e-06	6.96963e-05	15	21	3301	14227	Over	3	SIN_1024772,SIN_1024154,SIN_1014747,SIN_1004516,SIN_1022349,SIN_1014724,SIN_1005090,SIN_1009602,SIN_1009090,SIN_1007677,SIN_1007984,SIN_1006597,SIN_1024515,SIN_1024774,SIN_1011528
GO:0030131	clathrin adaptor complex	CC	5.02923e-06	9.19631e-05	13	17	3301	14227	Over	4	SIN_1018842,SIN_1017907,SIN_1010514,SIN_1010109,SIN_1022771,SIN_1021578,SIN_1015515,SIN_1026623,SIN_1018123,SIN_1026686,SIN_1018076,SIN_1026008,SIN_1012702
GO:0031975	envelope	CC	5.54047e-06	9.80228e-05	54	135	3301	14227	Over	3	SIN_1016490,SIN_1005101,SIN_1012751,SIN_1024772,SIN_1019496,SIN_1021689,SIN_1021390,SIN_1025196,SIN_1024154,SIN_1019920,SIN_1011154,SIN_1010535,SIN_1003649,SIN_1009255,SIN_1011064,SIN_1026794,SIN_1002281,SIN_1026568,SIN_1005697,SIN_1023262,SIN_1021987,SIN_1026864,SIN_1010825,SIN_1010256,SIN_1025919,SIN_1010559,SIN_1021006,SIN_1023726,SIN_1025644,SIN_1025686,SIN_1025675,SIN_1014592,SIN_1007677,SIN…
GO:0019866	organelle inner membrane	CC	6.70253e-06	0.00011439	35	77	3301	14227	Over	4	SIN_1016490,SIN_1024772,SIN_1021390,SIN_1025196,SIN_1024154,SIN_1019920,SIN_1011154,SIN_1010535,SIN_1009255,SIN_1011064,SIN_1002281,SIN_1005697,SIN_1023262,SIN_1021987,SIN_1010825,SIN_1021006,SIN_1023726,SIN_1025644,SIN_1025675,SIN_1014592,SIN_1007677,SIN_1009505,SIN_1013696,SIN_1020816,SIN_1024763,SIN_1006249,SIN_1017521,SIN_1024774,SIN_1018786,SIN_1026380,SIN_1016149,SIN_1024298,SIN_1015731,SIN…
GO:0005740	mitochondrial envelope	CC	9.26771e-06	0.000153775	43	102	3301	14227	Over	5	SIN_1016490,SIN_1005101,SIN_1024772,SIN_1019496,SIN_1021390,SIN_1025196,SIN_1024154,SIN_1019920,SIN_1011154,SIN_1010535,SIN_1009255,SIN_1011064,SIN_1026794,SIN_1002281,SIN_1005697,SIN_1023262,SIN_1021987,SIN_1010825,SIN_1010559,SIN_1023726,SIN_1025644,SIN_1025686,SIN_1025675,SIN_1014592,SIN_1007677,SIN_1009505,SIN_1009265,SIN_1013696,SIN_1020816,SIN_1024763,SIN_1006249,SIN_1017521,SIN_1006603,SIN…
GO:0005743	mitochondrial inner membrane	CC	1.53893e-05	0.00024405	34	76	3301	14227	Over	5	SIN_1016490,SIN_1024772,SIN_1021390,SIN_1025196,SIN_1024154,SIN_1019920,SIN_1011154,SIN_1010535,SIN_1009255,SIN_1011064,SIN_1002281,SIN_1005697,SIN_1023262,SIN_1021987,SIN_1010825,SIN_1023726,SIN_1025644,SIN_1025675,SIN_1014592,SIN_1007677,SIN_1009505,SIN_1013696,SIN_1020816,SIN_1024763,SIN_1006249,SIN_1017521,SIN_1024774,SIN_1018786,SIN_1026380,SIN_1016149,SIN_1024298,SIN_1015731,SIN_1009825,SIN…
GO:0044429	mitochondrial part	CC	1.76498e-05	0.00027503	44	107	3301	14227	Over	4	SIN_1016490,SIN_1005101,SIN_1024772,SIN_1019496,SIN_1021390,SIN_1025196,SIN_1024154,SIN_1019920,SIN_1011154,SIN_1010535,SIN_1009255,SIN_1011064,SIN_1026794,SIN_1002281,SIN_1005697,SIN_1023262,SIN_1021987,SIN_1010825,SIN_1010559,SIN_1023726,SIN_1025644,SIN_1025686,SIN_1025675,SIN_1014592,SIN_1007677,SIN_1009505,SIN_1009265,SIN_1013696,SIN_1020816,SIN_1024763,SIN_1006249,SIN_1017521,SIN_1006603,SIN…
GO:0016591	DNA-directed RNA polymerase II, holoenzyme	CC	1.84219e-05	0.000280436	10	12	3301	14227	Over	4	SIN_1015569,SIN_1026158,SIN_1009101,SIN_1011388,SIN_1013009,SIN_1010720,SIN_1023278,SIN_1011556,SIN_1023168,SIN_1004850
GO:0030658	transport vesicle membrane	CC	1.84662e-05	0.000280436	11	14	3301	14227	Over	6	SIN_1012371,SIN_1012142,SIN_1010867,SIN_1008725,SIN_1024996,SIN_1008756,SIN_1012872,SIN_1012721,SIN_1002568,SIN_1007353,SIN_1027033
GO:0005739	mitochondrion	CC	2.08006e-05	0.000313232	47	117	3301	14227	Over	5	SIN_1016490,SIN_1005101,SIN_1024772,SIN_1019496,SIN_1003864,SIN_1021390,SIN_1025196,SIN_1024154,SIN_1019920,SIN_1011154,SIN_1010535,SIN_1009255,SIN_1011064,SIN_1026794,SIN_1002281,SIN_1005697,SIN_1023915,SIN_1023262,SIN_1021987,SIN_1010825,SIN_1010559,SIN_1023726,SIN_1025644,SIN_1025686,SIN_1025675,SIN_1014592,SIN_1007677,SIN_1009505,SIN_1009265,SIN_1013696,SIN_1020816,SIN_1024763,SIN_1006249,SIN…
GO:0031966	mitochondrial membrane	CC	3.14281e-05	0.000457879	38	90	3301	14227	Over	4	SIN_1016490,SIN_1024772,SIN_1021390,SIN_1025196,SIN_1024154,SIN_1019920,SIN_1011154,SIN_1010535,SIN_1009255,SIN_1011064,SIN_1026794,SIN_1002281,SIN_1005697,SIN_1023262,SIN_1021987,SIN_1010825,SIN_1023726,SIN_1025644,SIN_1025686,SIN_1025675,SIN_1014592,SIN_1007677,SIN_1009505,SIN_1013696,SIN_1020816,SIN_1024763,SIN_1006249,SIN_1017521,SIN_1006603,SIN_1024774,SIN_1007977,SIN_1018786,SIN_1026380,SIN…
GO:0016469	proton-transporting two-sector ATPase complex	CC	3.287e-05	0.000471225	29	63	3301	14227	Over	3	SIN_1025055,SIN_1024772,SIN_1009323,SIN_1022097,SIN_1017499,SIN_1021390,SIN_1024154,SIN_1014747,SIN_1012923,SIN_1004516,SIN_1022349,SIN_1014724,SIN_1017500,SIN_1002299,SIN_1005090,SIN_1015096,SIN_1009602,SIN_1012035,SIN_1009090,SIN_1007677,SIN_1025074,SIN_1014628,SIN_1007984,SIN_1022664,SIN_1006597,SIN_1024515,SIN_1017521,SIN_1024774,SIN_1011528
GO:0044432	endoplasmic reticulum part	CC	3.93968e-05	0.000555897	20	38	3301	14227	Over	4	SIN_1021225,SIN_1026506,SIN_1009694,SIN_1008708,SIN_1012460,SIN_1004289,SIN_1017819,SIN_1021972,SIN_1007942,SIN_1015730,SIN_1007079,SIN_1008718,SIN_1006114,SIN_1016619,SIN_1004051,SIN_1011450,SIN_1023635,SIN_1012684,SIN_1025549,SIN_1014798
GO:0005789	endoplasmic reticulum membrane	CC	6.03432e-05	0.000806978	19	36	3301	14227	Over	3	SIN_1021225,SIN_1026506,SIN_1009694,SIN_1008708,SIN_1004289,SIN_1017819,SIN_1021972,SIN_1007942,SIN_1015730,SIN_1007079,SIN_1008718,SIN_1006114,SIN_1016619,SIN_1004051,SIN_1011450,SIN_1023635,SIN_1012684,SIN_1025549,SIN_1014798
GO:0033179	proton-transporting V-type ATPase, V0 domain	CC	0.000155481	0.00180923	6	6	3301	14227	Over	4	SIN_1004516,SIN_1014724,SIN_1005090,SIN_1009602,SIN_1009090,SIN_1011528
GO:0000502	proteasome complex	CC	0.000171179	0.00192926	15	27	3301	14227	Over	4	SIN_1010004,SIN_1002304,SIN_1010796,SIN_1021970,SIN_1018584,SIN_1002321,SIN_1018006,SIN_1017542,SIN_1009879,SIN_1011516,SIN_1017035,SIN_1026842,SIN_1026566,SIN_1023728,SIN_1017279
GO:0005839	proteasome core complex	CC	0.000261072	0.002752	14	25	3301	14227	Over	4	SIN_1010004,SIN_1010796,SIN_1021970,SIN_1018584,SIN_1002321,SIN_1018006,SIN_1017542,SIN_1009879,SIN_1011516,SIN_1017035,SIN_1026842,SIN_1026566,SIN_1023728,SIN_1017279
GO:0005783	endoplasmic reticulum	CC	0.000479278	0.00433668	30	73	3301	14227	Over	5	SIN_1004141,SIN_1021225,SIN_1006658,SIN_1026506,SIN_1026950,SIN_1004514,SIN_1026181,SIN_1016474,SIN_1009694,SIN_1008708,SIN_1012460,SIN_1014721,SIN_1014424,SIN_1004289,SIN_1017819,SIN_1021972,SIN_1007942,SIN_1015730,SIN_1007079,SIN_1008718,SIN_1006114,SIN_1016619,SIN_1004051,SIN_1011450,SIN_1025278,SIN_1023635,SIN_1012684,SIN_1008802,SIN_1025549,SIN_1014798
GO:0030127	COPII vesicle coat	CC	0.000825273	0.00675292	7	9	3301	14227	Over	5	SIN_1012371,SIN_1010867,SIN_1024996,SIN_1012872,SIN_1012721,SIN_1002568,SIN_1007353
GO:0030120	vesicle coat	CC	0.00117945	0.00873378	11	19	3301	14227	Over	4	SIN_1012371,SIN_1012142,SIN_1010867,SIN_1008725,SIN_1024996,SIN_1008756,SIN_1012872,SIN_1012721,SIN_1002568,SIN_1007353,SIN_1027033
GO:0044455	mitochondrial membrane part	CC	0.0012265	0.00886456	12	22	3301	14227	Over	3	SIN_1024772,SIN_1021390,SIN_1024154,SIN_1010535,SIN_1002281,SIN_1023726,SIN_1025644,SIN_1014592,SIN_1007677,SIN_1017521,SIN_1024774,SIN_1024039
GO:0031461	cullin-RING ubiquitin ligase complex	CC	0.0016513	0.0116044	8	12	3301	14227	Over	5	SIN_1015104,SIN_1018758,SIN_1001828,SIN_1010177,SIN_1018757,SIN_1016242,SIN_1019602,SIN_1018180
GO:0044451	nucleoplasm part	CC	0.0020245	0.0139	17	37	3301	14227	Over	5	SIN_1015569,SIN_1010599,SIN_1026158,SIN_1009101,SIN_1011388,SIN_1013009,SIN_1021144,SIN_1010720,SIN_1005503,SIN_1007776,SIN_1023278,SIN_1007558,SIN_1010356,SIN_1022682,SIN_1011556,SIN_1023168,SIN_1004850
GO:0005635	nuclear envelope	CC	0.00240617	0.0162185	9	15	3301	14227	Over	4	SIN_1012751,SIN_1003649,SIN_1026568,SIN_1026864,SIN_1010256,SIN_1025919,SIN_1021006,SIN_1021179,SIN_1012592
GO:0005681	spliceosomal complex	CC	0.00279951	0.0185119	6	8	3301	14227	Over	4	SIN_1012178,SIN_1021499,SIN_1012845,SIN_1003125,SIN_1009631,SIN_1020879
GO:0005787	signal peptidase complex	CC	0.00324792	0.0207127	5	6	3301	14227	Over	3	SIN_1021225,SIN_1026506,SIN_1008708,SIN_1015730,SIN_1023635
GO:0000139	Golgi membrane	CC	0.00504211	0.0296244	10	19	3301	14227	Over	4	SIN_1004317,SIN_1012142,SIN_1008725,SIN_1014574,SIN_1022098,SIN_1014570,SIN_1008756,SIN_1027033,SIN_1015508,SIN_1015941
GO:0031981	nuclear lumen	CC	0.00550243	0.0320141	21	52	3301	14227	Over	5	SIN_1015569,SIN_1010599,SIN_1022881,SIN_1026158,SIN_1009101,SIN_1011388,SIN_1013009,SIN_1021144,SIN_1010720,SIN_1009322,SIN_1005503,SIN_1019711,SIN_1007776,SIN_1023278,SIN_1007558,SIN_1006443,SIN_1010356,SIN_1022682,SIN_1011556,SIN_1023168,SIN_1004850
GO:0005643	nuclear pore	CC	0.00636833	0.0362239	8	14	3301	14227	Over	4	SIN_1012751,SIN_1003649,SIN_1026568,SIN_1026864,SIN_1010256,SIN_1025919,SIN_1021179,SIN_1012592
GO:0070013	intracellular organelle lumen	CC	0.00646988	0.0364592	23	59	3301	14227	Over	4	SIN_1015569,SIN_1010599,SIN_1022881,SIN_1026158,SIN_1009101,SIN_1011388,SIN_1013009,SIN_1021144,SIN_1012460,SIN_1010720,SIN_1009322,SIN_1005503,SIN_1019711,SIN_1007776,SIN_1023278,SIN_1007558,SIN_1006443,SIN_1010356,SIN_1022682,SIN_1011556,SIN_1023168,SIN_1018641,SIN_1004850
GO:0005753	mitochondrial proton-transporting ATP synthase complex	CC	0.006748	0.0377888	6	9	3301	14227	Over	4	SIN_1024772,SIN_1021390,SIN_1024154,SIN_1007677,SIN_1017521,SIN_1024774
GO:0031974	membrane-enclosed lumen	CC	0.00788428	0.0436069	24	63	3301	14227	Over	2	SIN_1019496,SIN_1015569,SIN_1010599,SIN_1022881,SIN_1026158,SIN_1009101,SIN_1011388,SIN_1013009,SIN_1021144,SIN_1012460,SIN_1010720,SIN_1009322,SIN_1005503,SIN_1019711,SIN_1007776,SIN_1023278,SIN_1007558,SIN_1006443,SIN_1010356,SIN_1022682,SIN_1011556,SIN_1023168,SIN_1018641,SIN_1004850
GO:0016272	prefoldin complex	CC	0.00918719	0.0478589	5	7	3301	14227	Over	4	SIN_1016357,SIN_1016167,SIN_1018607,SIN_1001816,SIN_1003600
GO:0005515	protein binding	MF	6.40738e-20	5.74101e-18	850	2866	3301	14227	Over	3	SIN_1008945,SIN_1004609,SIN_1020992,SIN_1012500,SIN_1024917,SIN_1018842,SIN_1009446,SIN_1021194,SIN_1013357,SIN_1009773,SIN_1007448,SIN_1014025,SIN_1003904,SIN_1025031,SIN_1018285,SIN_1009593,SIN_1004907,SIN_1023296,SIN_1016357,SIN_1002304,SIN_1018905,SIN_1012258,SIN_1013122,SIN_1006701,SIN_1006593,SIN_1007037,SIN_1010835,SIN_1013228,SIN_1015357,SIN_1016429,SIN_1014803,SIN_1015184,SIN_1017865,SIN…
GO:0005488	binding	MF	2.16239e-19	1.84524e-17	2172	8398	3301	14227	Over	2	SIN_1023040,SIN_1004249,SIN_1014281,SIN_1002973,SIN_1008945,SIN_1021502,SIN_1007225,SIN_1002938,SIN_1004609,SIN_1020992,SIN_1025946,SIN_1024679,SIN_1011400,SIN_1015377,SIN_1008247,SIN_1004240,SIN_1012500,SIN_1012371,SIN_1023798,SIN_1024917,SIN_1003195,SIN_1018842,SIN_1009446,SIN_1012942,SIN_1013499,SIN_1021194,SIN_1013357,SIN_1009773,SIN_1007448,SIN_1006185,SIN_1014025,SIN_1002811,SIN_1003904,SIN…
GO:0003676	nucleic acid binding	MF	5.10403e-16	2.48442e-14	613	2025	3301	14227	Over	3	SIN_1002973,SIN_1008945,SIN_1021502,SIN_1007225,SIN_1002938,SIN_1020992,SIN_1015377,SIN_1008247,SIN_1004240,SIN_1024917,SIN_1012942,SIN_1013499,SIN_1013357,SIN_1006185,SIN_1022563,SIN_1007887,SIN_1025249,SIN_1007104,SIN_1006259,SIN_1018317,SIN_1002374,SIN_1012258,SIN_1007443,SIN_1023443,SIN_1012303,SIN_1008085,SIN_1020091,SIN_1022419,SIN_1021067,SIN_1026103,SIN_1015514,SIN_1027030,SIN_1004666,SIN…
GO:0003723	RNA binding	MF	4.6036e-15	2.1153e-13	146	360	3301	14227	Over	4	SIN_1006185,SIN_1022563,SIN_1007887,SIN_1018317,SIN_1018216,SIN_1010182,SIN_1015741,SIN_1006437,SIN_1006131,SIN_1014634,SIN_1019575,SIN_1014126,SIN_1020116,SIN_1024352,SIN_1008618,SIN_1000627,SIN_1002428,SIN_1019134,SIN_1008076,SIN_1003598,SIN_1004777,SIN_1003513,SIN_1017234,SIN_1016200,SIN_1025472,SIN_1017595,SIN_1012636,SIN_1026193,SIN_1010275,SIN_1023519,SIN_1015888,SIN_1009542,SIN_1008150,SIN…
GO:0004221	ubiquitin thiolesterase activity	MF	1.01277e-11	3.70386e-10	27	38	3301	14227	Over	6	SIN_1022489,SIN_1017599,SIN_1019027,SIN_1005144,SIN_1015698,SIN_1018606,SIN_1020620,SIN_1004105,SIN_1013135,SIN_1015134,SIN_1006933,SIN_1025127,SIN_1024368,SIN_1025360,SIN_1023368,SIN_1002501,SIN_1023030,SIN_1006036,SIN_1005143,SIN_1011900,SIN_1015202,SIN_1021663,SIN_1025199,SIN_1005057,SIN_1002240,SIN_1024356,SIN_1007750
GO:0016790	thiolester hydrolase activity	MF	6.05047e-11	2.04574e-09	29	44	3301	14227	Over	5	SIN_1022489,SIN_1017599,SIN_1019027,SIN_1005144,SIN_1015698,SIN_1018606,SIN_1020620,SIN_1004105,SIN_1013135,SIN_1015134,SIN_1024296,SIN_1013505,SIN_1006933,SIN_1025127,SIN_1024368,SIN_1025360,SIN_1023368,SIN_1002501,SIN_1023030,SIN_1006036,SIN_1005143,SIN_1011900,SIN_1015202,SIN_1021663,SIN_1025199,SIN_1005057,SIN_1002240,SIN_1024356,SIN_1007750
GO:0008270	zinc ion binding	MF	2.21452e-10	7.34891e-09	364	1186	3301	14227	Over	7	SIN_1023040,SIN_1007225,SIN_1020992,SIN_1025946,SIN_1012500,SIN_1012371,SIN_1024917,SIN_1021194,SIN_1025031,SIN_1018285,SIN_1023706,SIN_1023296,SIN_1002374,SIN_1013122,SIN_1011224,SIN_1023135,SIN_1015357,SIN_1021067,SIN_1014803,SIN_1023739,SIN_1008192,SIN_1006849,SIN_1025536,SIN_1011269,SIN_1004890,SIN_1013522,SIN_1014005,SIN_1021911,SIN_1010406,SIN_1024714,SIN_1013079,SIN_1005728,SIN_1011082,SIN…
GO:0019001	guanyl nucleotide binding	MF	4.7319e-10	1.51421e-08	88	213	3301	14227	Over	6	SIN_1023798,SIN_1003195,SIN_1006185,SIN_1026644,SIN_1022624,SIN_1003712,SIN_1006773,SIN_1026652,SIN_1015787,SIN_1002052,SIN_1024951,SIN_1008211,SIN_1024947,SIN_1023514,SIN_1008609,SIN_1021850,SIN_1022780,SIN_1026122,SIN_1011793,SIN_1015270,SIN_1019488,SIN_1015422,SIN_1009495,SIN_1014403,SIN_1016737,SIN_1020806,SIN_1004036,SIN_1014651,SIN_1014461,SIN_1013027,SIN_1014781,SIN_1009927,SIN_1025679,SIN…
GO:0005525	GTP binding	MF	5.12644e-10	1.58389e-08	86	207	3301	14227	Over	8	SIN_1023798,SIN_1003195,SIN_1006185,SIN_1026644,SIN_1022624,SIN_1006773,SIN_1026652,SIN_1015787,SIN_1002052,SIN_1024951,SIN_1008211,SIN_1024947,SIN_1023514,SIN_1008609,SIN_1021850,SIN_1022780,SIN_1026122,SIN_1011793,SIN_1015270,SIN_1019488,SIN_1015422,SIN_1009495,SIN_1014403,SIN_1016737,SIN_1020806,SIN_1004036,SIN_1014651,SIN_1014461,SIN_1013027,SIN_1014781,SIN_1009927,SIN_1025679,SIN_1022874,SIN…
GO:0008026	ATP-dependent helicase activity	MF	1.33305e-08	3.56542e-07	49	104	3301	14227	Over	10	SIN_1012303,SIN_1015514,SIN_1021911,SIN_1009620,SIN_1022903,SIN_1023293,SIN_1020870,SIN_1023691,SIN_1020948,SIN_1018924,SIN_1000894,SIN_1010394,SIN_1014151,SIN_1024653,SIN_1009938,SIN_1014048,SIN_1023596,SIN_1004060,SIN_1010711,SIN_1021506,SIN_1007894,SIN_1004366,SIN_1002242,SIN_1020559,SIN_1007415,SIN_1023623,SIN_1024735,SIN_1021685,SIN_1024385,SIN_1003582,SIN_1006304,SIN_1007247,SIN_1012634,SIN…
GO:0004386	helicase activity	MF	4.92372e-08	1.22546e-06	64	152	3301	14227	Over	8	SIN_1020992,SIN_1007104,SIN_1006259,SIN_1012303,SIN_1021067,SIN_1015514,SIN_1021911,SIN_1009620,SIN_1022903,SIN_1023293,SIN_1024113,SIN_1020870,SIN_1023691,SIN_1020948,SIN_1018924,SIN_1000894,SIN_1010060,SIN_1010394,SIN_1014151,SIN_1024653,SIN_1009938,SIN_1014085,SIN_1014048,SIN_1023596,SIN_1004060,SIN_1010711,SIN_1021506,SIN_1007894,SIN_1004366,SIN_1002242,SIN_1020559,SIN_1023506,SIN_1015194,SIN…
GO:0008565	protein transporter activity	MF	1.92572e-07	4.20841e-06	28	51	3301	14227	Over	4	SIN_1012751,SIN_1003279,SIN_1003649,SIN_1009255,SIN_1019427,SIN_1023628,SIN_1002281,SIN_1017807,SIN_1003256,SIN_1025919,SIN_1010727,SIN_1007085,SIN_1015416,SIN_1014592,SIN_1009505,SIN_1005949,SIN_1015591,SIN_1005733,SIN_1020816,SIN_1022933,SIN_1006249,SIN_1015508,SIN_1009264,SIN_1009207,SIN_1024259,SIN_1005853,SIN_1012592,SIN_1024298
GO:0003924	GTPase activity	MF	1.15284e-06	2.37458e-05	53	127	3301	14227	Over	8	SIN_1003195,SIN_1006185,SIN_1006773,SIN_1015787,SIN_1002052,SIN_1024951,SIN_1008211,SIN_1024947,SIN_1008609,SIN_1026122,SIN_1019488,SIN_1015422,SIN_1014403,SIN_1016737,SIN_1020806,SIN_1004036,SIN_1013027,SIN_1014781,SIN_1022874,SIN_1019563,SIN_1004289,SIN_1005315,SIN_1019460,SIN_1024532,SIN_1015097,SIN_1010207,SIN_1024401,SIN_1024583,SIN_1013911,SIN_1026369,SIN_1004566,SIN_1011242,SIN_1003167,SIN…
GO:0017111	nucleoside-triphosphatase activity	MF	1.19522e-06	2.43391e-05	215	697	3301	14227	Over	7	SIN_1020992,SIN_1003195,SIN_1021194,SIN_1006185,SIN_1025733,SIN_1007104,SIN_1006259,SIN_1025055,SIN_1012303,SIN_1021067,SIN_1015514,SIN_1023345,SIN_1004890,SIN_1021911,SIN_1019498,SIN_1012662,SIN_1009298,SIN_1009323,SIN_1009620,SIN_1022216,SIN_1014752,SIN_1017499,SIN_1022903,SIN_1021390,SIN_1014356,SIN_1006773,SIN_1023293,SIN_1024113,SIN_1022050,SIN_1015787,SIN_1020870,SIN_1009798,SIN_1002052,SIN…
GO:0008135	translation factor activity, nucleic acid binding	MF	1.56712e-06	3.1203e-05	29	57	3301	14227	Over	5	SIN_1006185,SIN_1018216,SIN_1006131,SIN_1014634,SIN_1014126,SIN_1020116,SIN_1000627,SIN_1017234,SIN_1011850,SIN_1023371,SIN_1017281,SIN_1001729,SIN_1005687,SIN_1015683,SIN_1005284,SIN_1010899,SIN_1007641,SIN_1007267,SIN_1010898,SIN_1001769,SIN_1011832,SIN_1000033,SIN_1008818,SIN_1025519,SIN_1005017,SIN_1011895,SIN_1015294,SIN_1025483,SIN_1018634
GO:0016462	pyrophosphatase activity	MF	2.63906e-06	5.14042e-05	217	711	3301	14227	Over	6	SIN_1020992,SIN_1003195,SIN_1021194,SIN_1006185,SIN_1025733,SIN_1007104,SIN_1006259,SIN_1025055,SIN_1012303,SIN_1021067,SIN_1015514,SIN_1023345,SIN_1004890,SIN_1021911,SIN_1019498,SIN_1012662,SIN_1009298,SIN_1009323,SIN_1009620,SIN_1022216,SIN_1014752,SIN_1017499,SIN_1022903,SIN_1021390,SIN_1014356,SIN_1006773,SIN_1023293,SIN_1024113,SIN_1022050,SIN_1015787,SIN_1020870,SIN_1009798,SIN_1021171,SIN…
GO:0016874	ligase activity	MF	3.27509e-06	6.24358e-05	84	232	3301	14227	Over	3	SIN_1025683,SIN_1009781,SIN_1018317,SIN_1014280,SIN_1008053,SIN_1004739,SIN_1024269,SIN_1018062,SIN_1011343,SIN_1018707,SIN_1001532,SIN_1010067,SIN_1005828,SIN_1022817,SIN_1013834,SIN_1024317,SIN_1021684,SIN_1019499,SIN_1017172,SIN_1005693,SIN_1006023,SIN_1001237,SIN_1002799,SIN_1009689,SIN_1009461,SIN_1025585,SIN_1007798,SIN_1026999,SIN_1022612,SIN_1014332,SIN_1006927,SIN_1010937,SIN_1011005,SIN…
GO:0016881	acid-amino acid ligase activity	MF	5.54047e-06	9.80228e-05	54	135	3301	14227	Over	5	SIN_1025683,SIN_1014280,SIN_1008053,SIN_1001532,SIN_1010067,SIN_1013834,SIN_1024317,SIN_1019499,SIN_1005693,SIN_1006023,SIN_1001237,SIN_1002799,SIN_1009689,SIN_1009461,SIN_1007798,SIN_1026999,SIN_1022612,SIN_1014332,SIN_1006927,SIN_1011005,SIN_1011542,SIN_1023730,SIN_1004916,SIN_1005559,SIN_1019054,SIN_1008662,SIN_1011627,SIN_1010875,SIN_1003586,SIN_1014653,SIN_1018548,SIN_1013080,SIN_1024686,SIN…
GO:0016817	hydrolase activity, acting on acid anhydrides	MF	6.02837e-06	0.000104882	222	737	3301	14227	Over	4	SIN_1020992,SIN_1003195,SIN_1021194,SIN_1006185,SIN_1025733,SIN_1007104,SIN_1006259,SIN_1025055,SIN_1012303,SIN_1021067,SIN_1015514,SIN_1023345,SIN_1004890,SIN_1021911,SIN_1019498,SIN_1012662,SIN_1009298,SIN_1009323,SIN_1009620,SIN_1022216,SIN_1014752,SIN_1022097,SIN_1017499,SIN_1022903,SIN_1021390,SIN_1014356,SIN_1006773,SIN_1023293,SIN_1024113,SIN_1022050,SIN_1015787,SIN_1020870,SIN_1009798,SIN…
GO:0016818	hydrolase activity, acting on acid anhydrides, in phosphorus-containing anhydrides	MF	7.00916e-06	0.000118494	219	727	3301	14227	Over	5	SIN_1020992,SIN_1003195,SIN_1021194,SIN_1006185,SIN_1025733,SIN_1007104,SIN_1006259,SIN_1025055,SIN_1012303,SIN_1021067,SIN_1015514,SIN_1023345,SIN_1004890,SIN_1021911,SIN_1019498,SIN_1012662,SIN_1009298,SIN_1009323,SIN_1009620,SIN_1022216,SIN_1014752,SIN_1017499,SIN_1022903,SIN_1021390,SIN_1014356,SIN_1006773,SIN_1023293,SIN_1024113,SIN_1022050,SIN_1015787,SIN_1020870,SIN_1009798,SIN_1021171,SIN…
GO:0015078	hydrogen ion transmembrane transporter activity	MF	6.18192e-05	0.000814559	44	111	3301	14227	Over	9	SIN_1025055,SIN_1005101,SIN_1024772,SIN_1009323,SIN_1017499,SIN_1021390,SIN_1026871,SIN_1024154,SIN_1010535,SIN_1026405,SIN_1014747,SIN_1023915,SIN_1004516,SIN_1022349,SIN_1014724,SIN_1017500,SIN_1001691,SIN_1002299,SIN_1005090,SIN_1015096,SIN_1010559,SIN_1023726,SIN_1025644,SIN_1009602,SIN_1012035,SIN_1009090,SIN_1001802,SIN_1007677,SIN_1025074,SIN_1001357,SIN_1014628,SIN_1007984,SIN_1022664,SIN…
GO:0019899	enzyme binding	MF	6.66557e-05	0.000871876	9	11	3301	14227	Over	4	SIN_1015104,SIN_1018758,SIN_1001828,SIN_1010177,SIN_1018757,SIN_1022166,SIN_1016242,SIN_1019602,SIN_1018180
GO:0004812	aminoacyl-tRNA ligase activity	MF	9.94643e-05	0.00121252	23	48	3301	14227	Over	6	SIN_1018317,SIN_1004739,SIN_1024269,SIN_1018062,SIN_1011343,SIN_1018707,SIN_1022817,SIN_1021684,SIN_1017172,SIN_1022459,SIN_1014771,SIN_1009149,SIN_1010130,SIN_1025327,SIN_1024800,SIN_1016579,SIN_1013687,SIN_1021975,SIN_1026142,SIN_1009295,SIN_1015074,SIN_1006813,SIN_1024779
GO:0008641	small protein activating enzyme activity	MF	0.000155481	0.00180923	6	6	3301	14227	Over	3	SIN_1023204,SIN_1010067,SIN_1014751,SIN_1011046,SIN_1022137,SIN_1023203
GO:0005096	GTPase activator activity	MF	0.000194406	0.00215047	19	38	3301	14227	Over	4	SIN_1015390,SIN_1011224,SIN_1023739,SIN_1013522,SIN_1001282,SIN_1019183,SIN_1005587,SIN_1011225,SIN_1019525,SIN_1014540,SIN_1019188,SIN_1005873,SIN_1007336,SIN_1015927,SIN_1007136,SIN_1015918,SIN_1009701,SIN_1006720,SIN_1003507
GO:0016879	ligase activity, forming carbon-nitrogen bonds	MF	0.000218974	0.00240737	59	166	3301	14227	Over	4	SIN_1025683,SIN_1009781,SIN_1014280,SIN_1008053,SIN_1001532,SIN_1010067,SIN_1005828,SIN_1013834,SIN_1024317,SIN_1019499,SIN_1005693,SIN_1006023,SIN_1001237,SIN_1002799,SIN_1009689,SIN_1009461,SIN_1007798,SIN_1026999,SIN_1022612,SIN_1014332,SIN_1006927,SIN_1010937,SIN_1011005,SIN_1005446,SIN_1011542,SIN_1023730,SIN_1004916,SIN_1005559,SIN_1019054,SIN_1008662,SIN_1011627,SIN_1010875,SIN_1003586,SIN…
GO:0031625	ubiquitin protein ligase binding	MF	0.000237023	0.00254339	8	10	3301	14227	Over	6	SIN_1015104,SIN_1018758,SIN_1001828,SIN_1010177,SIN_1018757,SIN_1016242,SIN_1019602,SIN_1018180
GO:0004298	threonine-type endopeptidase activity	MF	0.000261072	0.002752	14	25	3301	14227	Over	7	SIN_1010004,SIN_1010796,SIN_1021970,SIN_1018584,SIN_1002321,SIN_1018006,SIN_1017542,SIN_1009879,SIN_1011516,SIN_1017035,SIN_1026842,SIN_1026566,SIN_1023728,SIN_1017279
GO:0004129	cytochrome-c oxidase activity	MF	0.000414804	0.00385144	10	15	3301	14227	Over	5	SIN_1005101,SIN_1010535,SIN_1023915,SIN_1001691,SIN_1023726,SIN_1025644,SIN_1002470,SIN_1009265,SIN_1009609,SIN_1024039
GO:0003743	translation initiation factor activity	MF	0.000781113	0.00651049	17	35	3301	14227	Over	6	SIN_1014634,SIN_1014126,SIN_1020116,SIN_1011850,SIN_1017281,SIN_1001729,SIN_1005687,SIN_1005284,SIN_1007641,SIN_1007267,SIN_1001769,SIN_1008818,SIN_1025519,SIN_1005017,SIN_1015294,SIN_1025483,SIN_1018634
GO:0043021	ribonucleoprotein complex binding	MF	0.000825273	0.00675292	7	9	3301	14227	Over	3	SIN_1018216,SIN_1006131,SIN_1000627,SIN_1016788,SIN_1004289,SIN_1006114,SIN_1011895
GO:0004518	nuclease activity	MF	0.000872989	0.00682576	41	111	3301	14227	Over	5	SIN_1024361,SIN_1007448,SIN_1007887,SIN_1020091,SIN_1006628,SIN_1006437,SIN_1024352,SIN_1022050,SIN_1017595,SIN_1015325,SIN_1006440,SIN_1024492,SIN_1023519,SIN_1025313,SIN_1025953,SIN_1000052,SIN_1015208,SIN_1021940,SIN_1007941,SIN_1005226,SIN_1002242,SIN_1016827,SIN_1025726,SIN_1012972,SIN_1023782,SIN_1000037,SIN_1022812,SIN_1023710,SIN_1022572,SIN_1006008,SIN_1024523,SIN_1007935,SIN_1008921,SIN…
GO:0004540	ribonuclease activity	MF	0.000889657	0.00684234	20	44	3301	14227	Over	6	SIN_1007448,SIN_1007887,SIN_1006628,SIN_1006437,SIN_1024352,SIN_1017595,SIN_1015325,SIN_1006440,SIN_1024492,SIN_1023519,SIN_1000052,SIN_1015208,SIN_1007941,SIN_1002242,SIN_1025726,SIN_1023782,SIN_1024523,SIN_1008921,SIN_1026696,SIN_1011198
GO:0042623	ATPase activity, coupled	MF	0.00106054	0.00808716	84	264	3301	14227	Over	9	SIN_1025733,SIN_1025055,SIN_1012303,SIN_1015514,SIN_1023345,SIN_1021911,SIN_1012662,SIN_1009323,SIN_1009620,SIN_1017499,SIN_1022903,SIN_1021390,SIN_1014356,SIN_1023293,SIN_1020870,SIN_1009798,SIN_1023691,SIN_1021551,SIN_1021063,SIN_1020948,SIN_1018924,SIN_1000894,SIN_1019030,SIN_1018151,SIN_1010394,SIN_1011376,SIN_1017500,SIN_1014151,SIN_1006815,SIN_1024653,SIN_1002299,SIN_1009938,SIN_1014048,SIN…
GO:0003746	translation elongation factor activity	MF	0.00121135	0.00886456	9	14	3301	14227	Over	6	SIN_1018216,SIN_1006131,SIN_1000627,SIN_1017234,SIN_1010899,SIN_1010898,SIN_1011832,SIN_1000033,SIN_1011895
GO:0015077	monovalent inorganic cation transmembrane transporter activity	MF	0.0012859	0.00918061	55	161	3301	14227	Over	8	SIN_1025055,SIN_1005101,SIN_1011101,SIN_1024772,SIN_1009323,SIN_1011889,SIN_1026681,SIN_1017499,SIN_1021390,SIN_1026871,SIN_1024154,SIN_1010535,SIN_1026405,SIN_1014747,SIN_1021664,SIN_1023915,SIN_1004516,SIN_1022349,SIN_1014724,SIN_1017500,SIN_1001691,SIN_1002299,SIN_1005090,SIN_1015096,SIN_1010559,SIN_1023726,SIN_1025644,SIN_1009602,SIN_1012035,SIN_1009090,SIN_1001802,SIN_1007677,SIN_1025074,SIN…
GO:0008318	protein prenyltransferase activity	MF	0.00289416	0.0189976	4	4	3301	14227	Over	6	SIN_1009678,SIN_1025808,SIN_1025809,SIN_1008613
GO:0008237	metallopeptidase activity	MF	0.00306942	0.0200015	29	76	3301	14227	Over	6	SIN_1013947,SIN_1004890,SIN_1015798,SIN_1025620,SIN_1011748,SIN_1013058,SIN_1008067,SIN_1014856,SIN_1015847,SIN_1015447,SIN_1005414,SIN_1013378,SIN_1014219,SIN_1024777,SIN_1018313,SIN_1024790,SIN_1006563,SIN_1021515,SIN_1010848,SIN_1017901,SIN_1023315,SIN_1024203,SIN_1021516,SIN_1010847,SIN_1011629,SIN_1015958,SIN_1019942,SIN_1023316,SIN_1005415
GO:0008324	cation transmembrane transporter activity	MF	0.0034258	0.0213831	70	221	3301	14227	Over	6	SIN_1004317,SIN_1025055,SIN_1005101,SIN_1021050,SIN_1011101,SIN_1024772,SIN_1009323,SIN_1011889,SIN_1026681,SIN_1017499,SIN_1021390,SIN_1026871,SIN_1024154,SIN_1020937,SIN_1010535,SIN_1026405,SIN_1014747,SIN_1021664,SIN_1021253,SIN_1023915,SIN_1004516,SIN_1022349,SIN_1014724,SIN_1026125,SIN_1017500,SIN_1001691,SIN_1002299,SIN_1007951,SIN_1005090,SIN_1014570,SIN_1015096,SIN_1018589,SIN_1010559,SIN…
GO:0005097	Rab GTPase activator activity	MF	0.00344919	0.0213831	11	21	3301	14227	Over	6	SIN_1015390,SIN_1001282,SIN_1019183,SIN_1019188,SIN_1005873,SIN_1007336,SIN_1015927,SIN_1007136,SIN_1015918,SIN_1009701,SIN_1003507
GO:0019904	protein domain specific binding	MF	0.00483426	0.0287807	7	11	3301	14227	Over	4	SIN_1004295,SIN_1015723,SIN_1025194,SIN_1016766,SIN_1004110,SIN_1025159,SIN_1025546
GO:0022890	inorganic cation transmembrane transporter activity	MF	0.00730082	0.0406307	59	186	3301	14227	Over	7	SIN_1025055,SIN_1005101,SIN_1011101,SIN_1024772,SIN_1009323,SIN_1011889,SIN_1026681,SIN_1017499,SIN_1021390,SIN_1026871,SIN_1024154,SIN_1020937,SIN_1010535,SIN_1026405,SIN_1014747,SIN_1021664,SIN_1023915,SIN_1004516,SIN_1022349,SIN_1014724,SIN_1017500,SIN_1001691,SIN_1002299,SIN_1005090,SIN_1015096,SIN_1010559,SIN_1023726,SIN_1024220,SIN_1025644,SIN_1009602,SIN_1012035,SIN_1009090,SIN_1001802,SIN…
GO:0031072	heat shock protein binding	MF	0.00794392	0.0438015	40	118	3301	14227	Over	4	SIN_1007037,SIN_1001172,SIN_1017094,SIN_1024727,SIN_1016493,SIN_1015843,SIN_1011295,SIN_1018262,SIN_1001156,SIN_1013128,SIN_1016158,SIN_1026712,SIN_1011699,SIN_1006364,SIN_1000519,SIN_1025720,SIN_1007622,SIN_1009184,SIN_1015124,SIN_1007314,SIN_1018650,SIN_1012991,SIN_1017159,SIN_1019745,SIN_1004710,SIN_1011577,SIN_1026779,SIN_1024891,SIN_1023083,SIN_1004529,SIN_1000713,SIN_1008917,SIN_1017387,SIN…
GO:0016887	ATPase activity	MF	0.00869025	0.0474784	98	334	3301	14227	Over	8	SIN_1025733,SIN_1025055,SIN_1012303,SIN_1015514,SIN_1023345,SIN_1021911,SIN_1012662,SIN_1009298,SIN_1009323,SIN_1009620,SIN_1017499,SIN_1022903,SIN_1021390,SIN_1014356,SIN_1023293,SIN_1020870,SIN_1009798,SIN_1023047,SIN_1023691,SIN_1021551,SIN_1021063,SIN_1020948,SIN_1004322,SIN_1018924,SIN_1000894,SIN_1019030,SIN_1018151,SIN_1010394,SIN_1011376,SIN_1001417,SIN_1017500,SIN_1014151,SIN_1006815,SIN…
GO:0000175	3'-5'-exoribonuclease activity	MF	0.00918719	0.0478589	5	7	3301	14227	Over	8	SIN_1007887,SIN_1017595,SIN_1023519,SIN_1015208,SIN_1023782
GO:0043022	ribosome binding	MF	0.00918719	0.0478589	5	7	3301	14227	Over	4	SIN_1018216,SIN_1006131,SIN_1000627,SIN_1016788,SIN_1011895
GO:0031418	L-ascorbic acid binding	MF	0.00918719	0.0478589	5	7	3301	14227	Over	4	SIN_1009444,SIN_1013714,SIN_1009136,SIN_1009035,SIN_1010145
