# Supplementary material for: Tolerant and Susceptible Sesame Genotypes Reveal Waterlogging Stress Response Patterns
Source: PLoS One. 2016 Mar 2;11(3):e0149912. doi: 10.1371/journal.pone.0149912 (PMC4774966; doi:10.1371/journal.pone.0149912)
Supplement: S4 Table — (XLSX) [file pone.0149912.s021.xlsx]

## Sheet: Sheet1
S4 Table. The 1,379 core genes involved in sesame response to waterlogging
Sin_ID	Homologous to STIFDB V2.0	Genes Description	Responsive Transcription Factor	Stress Elements
SIN_1000047
SIN_1000077
SIN_1000094
SIN_1000163
SIN_1000193
SIN_1000239
SIN_1000252
SIN_1000367
SIN_1000400
SIN_1000608
SIN_1000863
SIN_1000893
SIN_1000897
SIN_1001211
SIN_1001239
SIN_1001247
SIN_1001249
SIN_1001274
SIN_1001292
SIN_1001354
SIN_1001359
SIN_1001372
SIN_1001373
SIN_1001383
SIN_1001456
SIN_1001466
SIN_1001467
SIN_1001498
SIN_1001502
SIN_1001517
SIN_1001534
SIN_1001591
SIN_1001603
SIN_1001620
SIN_1001629
SIN_1001651
SIN_1001672
SIN_1001705
SIN_1001720
SIN_1001723
SIN_1001736
SIN_1001764
SIN_1001772
SIN_1001805
SIN_1001821
SIN_1001866
SIN_1001893
SIN_1002057
SIN_1002145
SIN_1002187
SIN_1002256
SIN_1002257
SIN_1002292
SIN_1002293
SIN_1002408
SIN_1002424
SIN_1002440
SIN_1002445
SIN_1002475
SIN_1002511
SIN_1002556
SIN_1002560
SIN_1002561
SIN_1002586
SIN_1002588
SIN_1002593
SIN_1002631
SIN_1002632
SIN_1002768
SIN_1002787
SIN_1002788
SIN_1002789
SIN_1002790
SIN_1002791
SIN_1002792
SIN_1002793
SIN_1002802
SIN_1002807
SIN_1002808
SIN_1002853
SIN_1002858
SIN_1002926
SIN_1002945
SIN_1002965
SIN_1002969
SIN_1002999
SIN_1003087
SIN_1003090
SIN_1003097
SIN_1003099
SIN_1003106
SIN_1003109
SIN_1003113
SIN_1003123
SIN_1003134
SIN_1003143
SIN_1003153
SIN_1003180
SIN_1003261
SIN_1003271
SIN_1003275
SIN_1003278
SIN_1003294
SIN_1003307
SIN_1003327
SIN_1003340
SIN_1003344
SIN_1003353
SIN_1003479
SIN_1003493
SIN_1003500
SIN_1003517
SIN_1003526
SIN_1003530
SIN_1003603
SIN_1003627
SIN_1003632
SIN_1003642
SIN_1003699
SIN_1003715
SIN_1003730
SIN_1003740
SIN_1003858
SIN_1003862
SIN_1003872
SIN_1003880
SIN_1003883
SIN_1003884
SIN_1003888
SIN_1003892
SIN_1003896
SIN_1003897
SIN_1003909
SIN_1003928
SIN_1003935
SIN_1003936
SIN_1003941
SIN_1003948
SIN_1003950
SIN_1003956
SIN_1003969
SIN_1003986
SIN_1003991
SIN_1004000
SIN_1004006
SIN_1004009
SIN_1004028
SIN_1004039
SIN_1004075
SIN_1004076
SIN_1004095
SIN_1004098
SIN_1004125
SIN_1004126
SIN_1004127
SIN_1004154
SIN_1004166
SIN_1004168
SIN_1004178
SIN_1004184
SIN_1004202
SIN_1004204
SIN_1004233
SIN_1004248
SIN_1004300
SIN_1004319
SIN_1004352
SIN_1004354
SIN_1004355
SIN_1004384
SIN_1004387
SIN_1004394
SIN_1004398
SIN_1004420
SIN_1004422
SIN_1004428
SIN_1004443
SIN_1004451
SIN_1004483
SIN_1004517
SIN_1004567
SIN_1004570
SIN_1004578
SIN_1004583
SIN_1004586
SIN_1004610
SIN_1004612
SIN_1004614
SIN_1004637
SIN_1004658
SIN_1004680
SIN_1004694
SIN_1004725
SIN_1004746
SIN_1004778
SIN_1004891
SIN_1004921
SIN_1004928
SIN_1004934
SIN_1004935
SIN_1004948
SIN_1004963
SIN_1005021
SIN_1005028
SIN_1005046
SIN_1005053
SIN_1005054
SIN_1005056
SIN_1005251
SIN_1005286
SIN_1005287
SIN_1005298
SIN_1005305
SIN_1005328
SIN_1005356
SIN_1005369
SIN_1005453
SIN_1005473
SIN_1005481
SIN_1005496
SIN_1005514
SIN_1005531
SIN_1005535
SIN_1005544
SIN_1005584
SIN_1005589
SIN_1005675
SIN_1005677
SIN_1005695
SIN_1005707
SIN_1005747
SIN_1005791
SIN_1005794
SIN_1005803
SIN_1005812
SIN_1005833
SIN_1005877
SIN_1005906
SIN_1005931
SIN_1006018
SIN_1006025
SIN_1006031
SIN_1006039
SIN_1006075
SIN_1006084
SIN_1006163
SIN_1006177
SIN_1006218
SIN_1006225
SIN_1006237
SIN_1006239
SIN_1006240
SIN_1006243
SIN_1006244
SIN_1006332
SIN_1006348
SIN_1006368
SIN_1006448
SIN_1006462
SIN_1006479
SIN_1006503
SIN_1006541
SIN_1006545
SIN_1006557
SIN_1006575
SIN_1006577
SIN_1006595
SIN_1006615
SIN_1006618
SIN_1006627
SIN_1006641
SIN_1006660
SIN_1006670
SIN_1006673
SIN_1006680
SIN_1006711
SIN_1006732
SIN_1006742
SIN_1006754
SIN_1006818
SIN_1006826
SIN_1006827
SIN_1006842
SIN_1006843
SIN_1006846
SIN_1006870
SIN_1006871
SIN_1006906
SIN_1006907
SIN_1006917
SIN_1006940
SIN_1006958
SIN_1006971
SIN_1006972
SIN_1006982
SIN_1007000
SIN_1007017
SIN_1007040
SIN_1007043
SIN_1007060
SIN_1007061
SIN_1007077
SIN_1007124
SIN_1007184
SIN_1007188
SIN_1007189
SIN_1007210
SIN_1007223
SIN_1007251
SIN_1007265
SIN_1007295
SIN_1007319
SIN_1007323
SIN_1007345
SIN_1007355
SIN_1007383
SIN_1007389
SIN_1007398
SIN_1007433
SIN_1007462
SIN_1007472
SIN_1007484
SIN_1007512
SIN_1007534
SIN_1007563
SIN_1007569
SIN_1007598
SIN_1007608
SIN_1007611
SIN_1007614
SIN_1007642
SIN_1007698
SIN_1007727
SIN_1007734
SIN_1007739
SIN_1007742
SIN_1007746
SIN_1007747
SIN_1007758
SIN_1007788
SIN_1007831
SIN_1007874
SIN_1007902
SIN_1007933
SIN_1007944
SIN_1007967
SIN_1007969
SIN_1008006
SIN_1008039
SIN_1008043
SIN_1008044
SIN_1008080
SIN_1008102
SIN_1008118
SIN_1008131
SIN_1008158
SIN_1008171
SIN_1008217
SIN_1008229
SIN_1008232
SIN_1008241
SIN_1008242
SIN_1008281
SIN_1008282
SIN_1008301
SIN_1008311
SIN_1008317
SIN_1008328
SIN_1008341
SIN_1008344
SIN_1008501
SIN_1008520
SIN_1008635
SIN_1008653
SIN_1008657
SIN_1008677
SIN_1008702
SIN_1008741
SIN_1008742
SIN_1008764
SIN_1008770
SIN_1008778
SIN_1008788
SIN_1008789
SIN_1008815
SIN_1008830
SIN_1008855
SIN_1008937
SIN_1008948
SIN_1008968
SIN_1008969
SIN_1008975
SIN_1008977
SIN_1008978
SIN_1008988
SIN_1009027
SIN_1009029
SIN_1009052
SIN_1009075
SIN_1009091
SIN_1009124
SIN_1009132
SIN_1009169
SIN_1009170
SIN_1009175
SIN_1009183
SIN_1009215
SIN_1009237
SIN_1009257
SIN_1009272
SIN_1009276
SIN_1009279
SIN_1009285
SIN_1009316
SIN_1009326
SIN_1009333
SIN_1009344
SIN_1009390
SIN_1009437
SIN_1009466
SIN_1009487
SIN_1009531
SIN_1009535
SIN_1009584
SIN_1009585
SIN_1009627
SIN_1009629
SIN_1009659
SIN_1009668
SIN_1009717
SIN_1009730
SIN_1009740
SIN_1009800
SIN_1009808
SIN_1009811
SIN_1009830
SIN_1009835
SIN_1009874
SIN_1009880
SIN_1009882
SIN_1009889
SIN_1009919
SIN_1009928
SIN_1009945
SIN_1009946
SIN_1009949
SIN_1009957
SIN_1009970
SIN_1009985
SIN_1010022
SIN_1010045
SIN_1010061
SIN_1010070
SIN_1010071
SIN_1010074
SIN_1010077
SIN_1010094
SIN_1010118
SIN_1010124
SIN_1010136
SIN_1010139
SIN_1010176
SIN_1010229
SIN_1010230
SIN_1010293
SIN_1010338
SIN_1010360
SIN_1010362
SIN_1010452
SIN_1010489
SIN_1010500
SIN_1010530
SIN_1010572
SIN_1010575
SIN_1010645
SIN_1010646
SIN_1010647
SIN_1010669
SIN_1010672
SIN_1010675
SIN_1010686
SIN_1010690
SIN_1010735
SIN_1010771
SIN_1010787
SIN_1010800
SIN_1010810
SIN_1010822
SIN_1010828
SIN_1010846
SIN_1010888
SIN_1010897
SIN_1010965
SIN_1011034
SIN_1011060
SIN_1011087
SIN_1011094
SIN_1011106
SIN_1011152
SIN_1011175
SIN_1011185
SIN_1011190
SIN_1011199
SIN_1011205
SIN_1011244
SIN_1011250
SIN_1011268
SIN_1011282
SIN_1011296
SIN_1011299
SIN_1011314
SIN_1011353
SIN_1011357
SIN_1011359
SIN_1011368
SIN_1011375
SIN_1011404
SIN_1011436
SIN_1011440
SIN_1011463
SIN_1011464
SIN_1011492
SIN_1011514
SIN_1011522
SIN_1011541
SIN_1011543
SIN_1011544
SIN_1011554
SIN_1011574
SIN_1011583
SIN_1011584
SIN_1011585
SIN_1011589
SIN_1011590
SIN_1011611
SIN_1011632
SIN_1011633
SIN_1011646
SIN_1011659
SIN_1011680
SIN_1011695
SIN_1011724
SIN_1011799
SIN_1011809
SIN_1011817
SIN_1011827
SIN_1011861
SIN_1011865
SIN_1011902
SIN_1011911
SIN_1011925
SIN_1011972
SIN_1012003
SIN_1012004
SIN_1012050
SIN_1012062
SIN_1012073
SIN_1012088
SIN_1012109
SIN_1012114
SIN_1012124
SIN_1012146
SIN_1012172
SIN_1012173
SIN_1012174
SIN_1012213
SIN_1012215
SIN_1012216
SIN_1012236
SIN_1012366
SIN_1012380
SIN_1012398
SIN_1012405
SIN_1012418
SIN_1012426
SIN_1012493
SIN_1012515
SIN_1012549
SIN_1012555
SIN_1012561
SIN_1012569
SIN_1012578
SIN_1012584
SIN_1012606
SIN_1012629
SIN_1012647
SIN_1012653
SIN_1012660
SIN_1012669
SIN_1012714
SIN_1012741
SIN_1012764
SIN_1012770
SIN_1012777
SIN_1012795
SIN_1012820
SIN_1012826
SIN_1012857
SIN_1012952
SIN_1012960
SIN_1012981
SIN_1013006
SIN_1013010
SIN_1013016
SIN_1013036
SIN_1013103
SIN_1013116
SIN_1013136
SIN_1013143
SIN_1013208
SIN_1013239
SIN_1013295
SIN_1013297
SIN_1013309
SIN_1013343
SIN_1013379
SIN_1013408
SIN_1013415
SIN_1013443
SIN_1013456
SIN_1013457
SIN_1013466
SIN_1013476
SIN_1013479
SIN_1013494
SIN_1013533
SIN_1013574
SIN_1013580
SIN_1013588
SIN_1013603
SIN_1013605
SIN_1013612
SIN_1013620
SIN_1013653
SIN_1013679
SIN_1013683
SIN_1013693
SIN_1013746
SIN_1013752
SIN_1013758
SIN_1013772
SIN_1013778
SIN_1013782
SIN_1013791
SIN_1013853
SIN_1013876
SIN_1013880
SIN_1013887
SIN_1013888
SIN_1013889
SIN_1013892
SIN_1013928
SIN_1013949
SIN_1013961
SIN_1013969
SIN_1013976
SIN_1013986
SIN_1013988
SIN_1013989
SIN_1014004
SIN_1014016
SIN_1014022
SIN_1014049
SIN_1014055
SIN_1014078
SIN_1014089
SIN_1014094
SIN_1014125
SIN_1014134
SIN_1014145
SIN_1014153
SIN_1014192
SIN_1014193
SIN_1014222
SIN_1014236
SIN_1014241
SIN_1014328
SIN_1014382
SIN_1014383
SIN_1014390
SIN_1014446
SIN_1014470
SIN_1014474
SIN_1014475
SIN_1014508
SIN_1014516
SIN_1014518
SIN_1014529
SIN_1014532
SIN_1014546
SIN_1014600
SIN_1014605
SIN_1014647
SIN_1014666
SIN_1014672
SIN_1014673
SIN_1014755
SIN_1014758
SIN_1014761
SIN_1014764
SIN_1014785
SIN_1014786
SIN_1014811
SIN_1014813
SIN_1014816
SIN_1014818
SIN_1014827
SIN_1014832
SIN_1014846
SIN_1014847
SIN_1014883
SIN_1014923
SIN_1014932
SIN_1014945
SIN_1014946
SIN_1015002
SIN_1015064
SIN_1015069
SIN_1015081
SIN_1015083
SIN_1015086
SIN_1015101
SIN_1015102
SIN_1015153
SIN_1015207
SIN_1015229
SIN_1015231
SIN_1015309
SIN_1015318
SIN_1015347
SIN_1015405
SIN_1015471
SIN_1015472
SIN_1015487
SIN_1015489
SIN_1015502
SIN_1015523
SIN_1015544
SIN_1015560
SIN_1015570
SIN_1015574
SIN_1015578
SIN_1015586
SIN_1015605
SIN_1015606
SIN_1015628
SIN_1015629
SIN_1015630
SIN_1015631
SIN_1015642
SIN_1015644
SIN_1015645
SIN_1015653
SIN_1015692
SIN_1015706
SIN_1015751
SIN_1015754
SIN_1015765
SIN_1015806
SIN_1015871
SIN_1015873
SIN_1015962
SIN_1015983
SIN_1015987
SIN_1015990
SIN_1016068
SIN_1016086
SIN_1016162
SIN_1016192
SIN_1016208
SIN_1016223
SIN_1016230
SIN_1016240
SIN_1016255
SIN_1016274
SIN_1016330
SIN_1016342
SIN_1016361
SIN_1016374
SIN_1016383
SIN_1016401
SIN_1016402
SIN_1016447
SIN_1016461
SIN_1016469
SIN_1016482
SIN_1016507
SIN_1016519
SIN_1016536
SIN_1016541
SIN_1016563
SIN_1016576
SIN_1016591
SIN_1016595
SIN_1016600
SIN_1016615
SIN_1016642
SIN_1016662
SIN_1016689
SIN_1016701
SIN_1016703
SIN_1016706
SIN_1016708
SIN_1016710
SIN_1016714
SIN_1016746
SIN_1016804
SIN_1016811
SIN_1016813
SIN_1016829
SIN_1016845
SIN_1016846
SIN_1016893
SIN_1016905
SIN_1016914
SIN_1016930
SIN_1016938
SIN_1016964
SIN_1017041
SIN_1017043
SIN_1017084
SIN_1017112
SIN_1017114
SIN_1017128
SIN_1017141
SIN_1017143
SIN_1017149
SIN_1017161
SIN_1017188
SIN_1017241
SIN_1017247
SIN_1017250
SIN_1017270
SIN_1017332
SIN_1017342
SIN_1017373
SIN_1017378
SIN_1017402
SIN_1017459
SIN_1017469
SIN_1017471
SIN_1017498
SIN_1017525
SIN_1017554
SIN_1017557
SIN_1017563
SIN_1017570
SIN_1017586
SIN_1017634
SIN_1017721
SIN_1017724
SIN_1017782
SIN_1017798
SIN_1017817
SIN_1017828
SIN_1017838
SIN_1017839
SIN_1017851
SIN_1017950
SIN_1017953
SIN_1017976
SIN_1017997
SIN_1018045
SIN_1018058
SIN_1018061
SIN_1018063
SIN_1018102
SIN_1018104
SIN_1018137
SIN_1018155
SIN_1018172
SIN_1018184
SIN_1018194
SIN_1018222
SIN_1018249
SIN_1018282
SIN_1018352
SIN_1018371
SIN_1018387
SIN_1018433
SIN_1018435
SIN_1018441
SIN_1018452
SIN_1018503
SIN_1018567
SIN_1018575
SIN_1018592
SIN_1018673
SIN_1018678
SIN_1018689
SIN_1018696
SIN_1018772
SIN_1018778
SIN_1018833
SIN_1018838
SIN_1018897
SIN_1018937
SIN_1018952
SIN_1018967
SIN_1018986
SIN_1019037
SIN_1019042
SIN_1019077
SIN_1019109
SIN_1019125
SIN_1019212
SIN_1019217
SIN_1019219
SIN_1019220
SIN_1019287
SIN_1019308
SIN_1019332
SIN_1019371
SIN_1019482
SIN_1019502
SIN_1019503
SIN_1019515
SIN_1019519
SIN_1019520
SIN_1019529
SIN_1019599
SIN_1019600
SIN_1019619
SIN_1019640
SIN_1019658
SIN_1019703
SIN_1019718
SIN_1019727
SIN_1019728
SIN_1019762
SIN_1019857
SIN_1019864
SIN_1019872
SIN_1019895
SIN_1019896
SIN_1019907
SIN_1019918
SIN_1019937
SIN_1019959
SIN_1019963
SIN_1019973
SIN_1020081
SIN_1020126
SIN_1020130
SIN_1020140
SIN_1020187
SIN_1020224
SIN_1020225
SIN_1020256
SIN_1020303
SIN_1020312
SIN_1020321
SIN_1020355
SIN_1020370
SIN_1020396
SIN_1020432
SIN_1020465
SIN_1020469
SIN_1020491
SIN_1020565
SIN_1020578
SIN_1020580
SIN_1020592
SIN_1020598
SIN_1020619
SIN_1020631
SIN_1020663
SIN_1020673
SIN_1020681
SIN_1020699
SIN_1020700
SIN_1020704
SIN_1020755
SIN_1020846
SIN_1020868
SIN_1020889
SIN_1020894
SIN_1020904
SIN_1020906
SIN_1020907
SIN_1020908
SIN_1020910
SIN_1020914
SIN_1020952
SIN_1020975
SIN_1020982
SIN_1020983
SIN_1021023
SIN_1021041
SIN_1021065
SIN_1021127
SIN_1021133
SIN_1021135
SIN_1021145
SIN_1021191
SIN_1021241
SIN_1021258
SIN_1021259
SIN_1021287
SIN_1021298
SIN_1021300
SIN_1021320
SIN_1021326
SIN_1021327
SIN_1021377
SIN_1021386
SIN_1021440
SIN_1021448
SIN_1021459
SIN_1021466
SIN_1021475
SIN_1021476
SIN_1021491
SIN_1021505
SIN_1021511
SIN_1021546
SIN_1021565
SIN_1021626
SIN_1021627
SIN_1021641
SIN_1021654
SIN_1021659
SIN_1021679
SIN_1021693
SIN_1021704
SIN_1021734
SIN_1021785
SIN_1021800
SIN_1021834
SIN_1021849
SIN_1021879
SIN_1021883
SIN_1021885
SIN_1021907
SIN_1021985
SIN_1021994
SIN_1022009
SIN_1022074
SIN_1022092
SIN_1022105
SIN_1022110
SIN_1022124
SIN_1022211
SIN_1022227
SIN_1022238
SIN_1022263
SIN_1022271
SIN_1022296
SIN_1022306
SIN_1022385
SIN_1022403
SIN_1022433
SIN_1022436
SIN_1022439
SIN_1022470
SIN_1022475
SIN_1022525
SIN_1022547
SIN_1022591
SIN_1022593
SIN_1022617
SIN_1022647
SIN_1022711
SIN_1022741
SIN_1022749
SIN_1022750
SIN_1022809
SIN_1022816
SIN_1022831
SIN_1022836
SIN_1022837
SIN_1022854
SIN_1022896
SIN_1022957
SIN_1022963
SIN_1023010
SIN_1023016
SIN_1023017
SIN_1023026
SIN_1023066
SIN_1023075
SIN_1023082
SIN_1023121
SIN_1023123
SIN_1023165
SIN_1023167
SIN_1023237
SIN_1023248
SIN_1023281
SIN_1023331
SIN_1023353
SIN_1023393
SIN_1023398
SIN_1023411
SIN_1023420
SIN_1023459
SIN_1023510
SIN_1023511
SIN_1023546
SIN_1023557
SIN_1023592
SIN_1023601
SIN_1023678
SIN_1023686
SIN_1023695
SIN_1023718
SIN_1023805
SIN_1023823
SIN_1023827
SIN_1023834
SIN_1023841
SIN_1023853
SIN_1023904
SIN_1023905
SIN_1023908
SIN_1023909
SIN_1023933
SIN_1023983
SIN_1023999
SIN_1024004
SIN_1024023
SIN_1024036
SIN_1024058
SIN_1024074
SIN_1024082
SIN_1024083
SIN_1024084
SIN_1024092
SIN_1024093
SIN_1024096
SIN_1024098
SIN_1024099
SIN_1024111
SIN_1024133
SIN_1024147
SIN_1024157
SIN_1024177
SIN_1024189
SIN_1024257
SIN_1024286
SIN_1024289
SIN_1024329
SIN_1024375
SIN_1024380
SIN_1024383
SIN_1024421
SIN_1024422
SIN_1024435
SIN_1024444
SIN_1024449
SIN_1024477
SIN_1024505
SIN_1024538
SIN_1024539
SIN_1024544
SIN_1024553
SIN_1024556
SIN_1024568
SIN_1024570
SIN_1024576
SIN_1024578
SIN_1024616
SIN_1024632
SIN_1024638
SIN_1024656
SIN_1024702
SIN_1024733
SIN_1024739
SIN_1024768
SIN_1024788
SIN_1024825
SIN_1024826
SIN_1024843
SIN_1024850
SIN_1024862
SIN_1024873
SIN_1024888
SIN_1024918
SIN_1024921
SIN_1024939
SIN_1024964
SIN_1025019
SIN_1025028
SIN_1025126
SIN_1025161
SIN_1025168
SIN_1025174
SIN_1025246
SIN_1025287
SIN_1025300
SIN_1025322
SIN_1025389
SIN_1025391
SIN_1025424
SIN_1025426
SIN_1025435
SIN_1025437
SIN_1025445
SIN_1025457
SIN_1025481
SIN_1025538
SIN_1025556
SIN_1025568
SIN_1025586
SIN_1025605
SIN_1025614
SIN_1025615
SIN_1025628
SIN_1025636
SIN_1025666
SIN_1025669
SIN_1025688
SIN_1025701
SIN_1025703
SIN_1025712
SIN_1025728
SIN_1025794
SIN_1025865
SIN_1025880
SIN_1025915
SIN_1025925
SIN_1025937
SIN_1026000
SIN_1026023
SIN_1026070
SIN_1026088
SIN_1026094
SIN_1026139
SIN_1026174
SIN_1026183
SIN_1026189
SIN_1026194
SIN_1026198
SIN_1026210
SIN_1026214
SIN_1026217
SIN_1026219
SIN_1026220
SIN_1026221
SIN_1026259
SIN_1026265
SIN_1026331
SIN_1026400
SIN_1026404
SIN_1026418
SIN_1026455
SIN_1026458
SIN_1026497
SIN_1026521
SIN_1026532
SIN_1026584
SIN_1026590
SIN_1026645
SIN_1026650
SIN_1026699
SIN_1026706
SIN_1026735
SIN_1026760
SIN_1026773
SIN_1026774
SIN_1026787
SIN_1026795
SIN_1026888
SIN_1026913
SIN_1026934
SIN_1026941
SIN_1026958
SIN_1026962
SIN_1026991
SIN_1026993
SIN_1026995
SIN_1027003
SIN_1027021
SIN_1027071
SIN_1027083
SIN_1027093
SIN_1027094
SIN_1027098
SIN_1027099
SIN_1027118
SIN_1027127
SIN_1001364	AT4G21440	Encodes a MYB transcription factor involved in wounding and osmotic stress response. Member of the R2R3 factor gene family.	HSE1_HSFMyb_box5_MYBW_box_WRKYAuxRE_ARFNac_box_NACDREB_AP2_EREBPG_box_bHLHN_box_bHLH	DRASTIC-DROUGHT, DRASTIC-NACL, RARGE-LIGHT
SIN_1001877	AT5G16440	Encodes a protein with isopentenyl diphosphate:dimethylallyl diphosphate isomerase activity.	G_box2_bZIPMyb_box3_MYBMyb_box1_MYBMyb_box5_MYBNac_box_NAC	RARGE-COLD
SIN_1002211	AT2G03200	aspartyl protease family protein similar to CDR1 (CONSTITUTIVE DISEASE RESISTANCE 1), aspartic-type endopeptidase/ pepsin A [Arabidopsis thaliana] (TAIR:AT5G33340.1) similar to Aspartic proteinase nepenthesin-1 precursor (Nepenthesin-I) (GB:Q766C3) similar to Os04g0448300 [Oryza sativa (japonica cultivar-group)] (GB:NP_001052922.1) similar to OSJNBa0064H22.10 [Oryza sativa (japonica cultivar-grou…	AuxRE_ARFHSE1_HSFMyb_box5_MYBMyb_box1_MYBW_box_WRKYMyb_box2_MYBDREB_AP2_EREBPC_ABRE_bZIP	GEO-IRON
SIN_1002759	AT4G23810	member of WRKY Transcription Factor Group III	Myb_box5_MYBW_box_WRKYAuxRE_ARFNac_box_NACMyb_box4_MYB	DRASTIC-COLD
SIN_1003112	AT1G55850	encodes a protein similar to cellulose synthase	AuxRE_ARFHSE1_HSFMyb_box5_MYBMyb_box1_MYBW_box_WRKYMyb_box2_MYBG_box_bHLHG_box2_bZIPGCC_box_AP2_EREBPG_box1_bZIP	GEO-DROUGHT, GEO-IRON
SIN_1003171	AT2G43000	ANAC042 (Arabidopsis NAC domain containing protein 42) transcription factor Identical to Putative NAC domain-containing protein 42 (ANAC042) [Arabidopsis Thaliana] (GB:Q9SK55) similar to transcription factor [Arabidopsis thaliana] (TAIR:AT3G12910.1) similar to putative development regulation gene OsNAC4 protein [Oryza sativa (japonica cultivar-group)] (GB:BAC45041.1) similar to Os03g0777000 [Oryz…	HSE1_HSFMyb_box5_MYBW_box_WRKYMyb_box2_MYBG_box_bHLHDREB_AP2_EREBPG_box2_bZIP	GEO-NACL, GEO-OSMOTIC
SIN_1003387	AT3G54260	similar to unknown protein [Arabidopsis thaliana] (TAIR:AT2G42570.1) similar to unknown [Pisum sativum] (GB:ABA29157.1) contains InterPro domain Protein of unknown function DUF231, plant (InterPro:IPR004253)	Myb_box3_MYBHSE1_HSFMyb_box5_MYBMyb_box1_MYBW_box_WRKYMyb_box2_MYBG_box2_bZIP	GEO-IRON
SIN_1003605	AT5G49480	AtCP1 encodes a novel Ca2+-binding protein, which shares sequence similarities with calmodulins. The expression of AtCP1 is induced by NaCl.	G_box2_bZIPMyb_box5_MYBW_box_WRKYDREB_AP2_EREBP	RARGE-COLD, RARGE-DROUGHT
SIN_1003731	AT1G54780	thylakoid lumen 18.3 kDa protein similar to Os05g0401100 [Oryza sativa (japonica cultivar-group)] (GB:NP_001055486.1) similar to unnamed protein product [Ostreococcus tauri] (GB:CAL57312.1) contains InterPro domain Protein of unknown function DUF477 (InterPro:IPR007621)	Myb_box1_MYBHSE1_HSFMyb_box5_MYBW_box_WRKYMyb_box4_MYB	DRASTIC-COLD, DRASTIC-NACL
SIN_1003913	AT3G51740	encodes a leucine-repeat receptor kinase expressed in inflorescence meristem. Locus association was made from performing sequence analysis with IMK3 (MRLK) whose locus association was provided by the authors.	G_box2_bZIPHSE1_HSFMyb_box5_MYBW_box_WRKYMyb_box2_MYBAuxRE_ARFDREB_AP2_EREBPG_box_bHLH	RARGE-COLD
SIN_1004027	AT5G14370	similar to CIL [Arabidopsis thaliana] (TAIR:AT4G25990.1) similar to CCT [Medicago truncatula] (GB:ABE93500.1) contains InterPro domain CCT (InterPro:IPR010402)	Myb_box3_MYBHSE1_HSFMyb_box5_MYBMyb_box1_MYBMyb_box2_MYBG_box_bHLHG_box2_bZIPMyb_box4_MYB	GEO-NACL, GEO-UV-B
SIN_1004185	AT3G27200	plastocyanin-like domain-containing protein similar to plastocyanin-like domain-containing protein [Arabidopsis thaliana] (TAIR:AT5G07475.1) similar to blue copper-binding protein homolog [Triticum aestivum] (GB:AAD10251.1) contains InterPro domain Cupredoxin (InterPro:IPR008972) contains InterPro domain Plastocyanin-like (InterPro:IPR003245)	AuxRE_ARFHSE1_HSFMyb_box5_MYBMyb_box1_MYBMyb_box2_MYBG_box_bHLHG_box2_bZIP	GEO-IRON
SIN_1004207	AT5G40780	Encodes LHT1 (lysine histidine transporter), a high-affinity transporter for cellular amino acid uptake in both root epidermis and leaf mesophyll.	AuxRE_ARFMyb_box3_MYBHSE1_HSFMyb_box5_MYBMyb_box1_MYBMyb_box4_MYB	GEO-COLD, GEO-DROUGHT, GEO-UV-B
SIN_1004244	AT1G21000	zinc-binding family protein similar to zinc-binding family protein [Arabidopsis thaliana] (TAIR:AT1G76590.1) similar to Os06g0624900 [Oryza sativa (japonica cultivar-group)] (GB:NP_001058108.1) similar to putative zinc-binding protein [Oryza sativa (japonica cultivar-group)] (GB:BAD35686.1) contains InterPro domain Protein of unknown function DUF597 (InterPro:IPR006734)	Myb_box3_MYBMyb_box1_MYBHSE1_HSFMyb_box5_MYBW_box_WRKYAuxRE_ARFDREB_AP2_EREBPGCC_box_AP2_EREBP	RARGE-ABA, RARGE-DROUGHT, RARGE-NACL
SIN_1004684	AT3G50740	UGT72E1 is an UDPG:coniferyl alcohol glucosyltransferase which specifically glucosylates sinapyl- and coniferyl aldehydes. The enzyme is thought to be involved in lignin metabolism.	Myb_box3_MYBHSE1_HSFMyb_box5_MYBMyb_box1_MYBW_box_WRKYDREB_AP2_EREBP	GEO-IRON
SIN_1004965	AT5G55180	glycosyl hydrolase family 17 protein similar to hydrolase, hydrolyzing O-glycosyl compounds [Arabidopsis thaliana] (TAIR:AT4G26830.1) similar to elicitor inducible beta-1,3-glucanase NtEIG-E76 [Nicotiana tabacum] (GB:BAB17320.1) similar to beta-1,3-glucanase 2 [Ziziphus jujuba] (GB:AAZ40342.1) contains InterPro domain X8 (InterPro:IPR012946) contains InterPro domain Glycoside hydrolase, family 17…	Myb_box3_MYBMyb_box5_MYBMyb_box1_MYBW_box_WRKYMyb_box2_MYBG_box_bHLHG_box2_bZIPN_box_bHLH	GEO-IRON, GEO-ALUMINIUM
SIN_1005072	AT1G64980	similar to conserved hypothetical protein [Medicago truncatula] (GB:ABE90022.1) contains domain Nucleotide-diphospho-sugar transferases (SSF53448)	AuxRE_ARFMyb_box3_MYBMyb_box5_MYBMyb_box1_MYBW_box_WRKYG_box_bHLHDREB_AP2_EREBPG_box2_bZIP	GEO-IRON
SIN_1005451	AT2G36830	encodes a tonoplast intrinsic protein, which functions as water channel. highly expressed in root, stem, cauline leaves and flowers.	HSE1_HSFMyb_box5_MYBW_box_WRKYAuxRE_ARFDREB_AP2_EREBP	RARGE-ABA
SIN_1005477	AT2G37040	encodes a protein similar to phenylalanine ammonia-lyase	G_box2_bZIPMyb_box1_MYBMyb_box5_MYBW_box_WRKYMyb_box2_MYBDREB_AP2_EREBPN_box_bHLHC_ABRE_bZIP	DRASTIC-DROUGHT, RARGE-COLD, RARGE-DROUGHT, RARGE-LIGHT
SIN_1005741	AT2G46600	calcium-binding protein, putative similar to PBP1 (PINOID-BINDING PROTEIN 1), calcium ion binding [Arabidopsis thaliana] (TAIR:AT5G54490.1) similar to Os02g0122600 [Oryza sativa (japonica cultivar-group)] (GB:NP_001045728.1) similar to Os06g0683400 [Oryza sativa (japonica cultivar-group)] (GB:NP_001058389.1) similar to EF-hand Ca2+-binding protein CCD1 [Triticum aestivum] (GB:AAF86307.1) contains…	HSE1_HSFMyb_box5_MYBMyb_box1_MYBW_box_WRKYDREB_AP2_EREBPN_box_bHLH	GEO-WOUNDING
SIN_1007258	AT3G07700	ABC1 family protein similar to ATATH13 (ABC2 homolog 13) [Arabidopsis thaliana] (TAIR:AT5G64940.2) similar to Os09g0250700 [Oryza sativa (japonica cultivar-group)] (GB:NP_001062679.1) similar to ABC-1 [Crocosphaera watsonii WH 8501] (GB:ZP_00517317.1) contains InterPro domain Protein kinase-like (InterPro:IPR011009) contains InterPro domain ABC-1 (InterPro:IPR004147)	AuxRE_ARFHSE1_HSFMyb_box5_MYBMyb_box1_MYBW_box_WRKYDREB_AP2_EREBPC_ABRE_bZIP	GEO-ABA, GEO-NACL, GEO-HEAT, GEO-OSMOTIC
SIN_1007376	AT1G05805	basic helix-loop-helix (bHLH) family protein similar to DNA binding / transcription factor [Arabidopsis thaliana] (TAIR:AT2G43140.1) similar to B1065G12.3 [Oryza sativa (japonica cultivar-group)] (GB:BAB90521.1) similar to Os01g0900800 [Oryza sativa (japonica cultivar-group)] (GB:NP_001045106.1) contains InterPro domain Helix-loop-helix DNA-binding (InterPro:IPR011598) contains InterPro domain Ba…	Myb_box3_MYBMyb_box1_MYBMyb_box5_MYBNac_box_NACG_box_bHLH	RARGE-COLD
SIN_1007380	AT3G59340	similar to unknown protein [Arabidopsis thaliana] (TAIR:AT3G59310.1) similar to Os05g0299500 [Oryza sativa (japonica cultivar-group)] (GB:NP_001055130.1) similar to Os08g0540000 [Oryza sativa (japonica cultivar-group)] (GB:NP_001062380.1) similar to anthocyanin-related membrane protein 1 (Anm1)-like [Oryza sativa (japonica cultivar-group)] (GB:BAD34418.1) contains InterPro domain Protein of unkno…	Myb_box3_MYBMyb_box1_MYBHSE1_HSFMyb_box5_MYBW_box_WRKYAuxRE_ARFG_box_bHLH	RARGE-COLD
SIN_1007413	AT1G20980	Encodes a nuclear plant-specific protein with features characteristic of a transcriptional regulator, including a nuclear localization signal sequence, a plant-specific DNA binding domain (the SBP box), and a protein interaction motif (ankyrin repeats). It unctions as a transcriptional regulator that plays a role not only in sensitivity to FB1, but also in the development of normal plant architec…	G_box2_bZIPMyb_box3_MYBMyb_box1_MYBHSE1_HSFMyb_box5_MYBW_box_WRKY	RARGE-COLD, RARGE-DROUGHT
SIN_1007659	AT2G19590	encodes a protein whose sequence is similar to 1-aminocyclopropane-1-carboxylate oxidase	G_box2_bZIPMyb_box3_MYBMyb_box1_MYBHSE1_HSFMyb_box5_MYB	DRASTIC-COLD, DRASTIC-NACL
SIN_1008018	AT5G39660	Dof-type zinc finger domain-containing protein, identical to H-protein promoter binding factor-2a GI:3386546 from (Arabidopsis thaliana). Interacts with LKP2 and FKF1, but its overexpression does not change flowering time under short or long day conditions.	AuxRE_ARFHSE1_HSFMyb_box5_MYBG_box_bHLHG_box2_bZIP	GEO-COLD, GEO-DROUGHT, GEO-UV-B
SIN_1008275	AT1G64850	calcium-binding EF hand family protein similar to unknown protein [Arabidopsis thaliana] (TAIR:AT4G37445.1) similar to B0403H10-OSIGBa0105A11.11 [Oryza sativa (indica cultivar-group)] (GB:CAH67859.1) similar to Os04g0601400 [Oryza sativa (japonica cultivar-group)] (GB:NP_001053764.1) similar to Os04g0601500 [Oryza sativa (japonica cultivar-group)] (GB:NP_001053765.1) contains InterPro domain EF-H…	G_box2_bZIPHSE1_HSFMyb_box5_MYBW_box_WRKYAuxRE_ARF?HBE_HB	RARGE-ABA
SIN_1008723	AT5G05730	ASA1 encodes the alpha subunit of anthranilate synthase, which catalyzes the rate-limiting step of tryptophan synthesis. ASA1 is induced by ethylene, and forms a link between ethylene signalling and auxin synthesis in roots.	Myb_box3_MYBMyb_box1_MYBHSE1_HSFMyb_box5_MYBW_box_WRKYGCC_box_AP2_EREBP	DRASTIC-DROUGHT
SIN_1008884	AT1G35670	Encodes a Ca(2+)-dependent, calmodulin-independent protein kinase that is rapidly induced by drought and high-salt stress but not by low-temperature stress or heat stress.	Myb_box3_MYBMyb_box1_MYBMyb_box5_MYB	DRASTIC-DROUGHT, DRASTIC-NACL
SIN_1009119	AT3G48880	F-box family protein similar to F-box family protein [Arabidopsis thaliana] (TAIR:AT4G11580.1) similar to Os10g0502900 [Oryza sativa (japonica cultivar-group)] (GB:NP_001064994.1) similar to putative Rhizobium-induced nodule development associated protein [Oryza sativa (japonica cultivar-group)] (GB:AAG13618.1) contains InterPro domain Cyclin-like F-box (InterPro:IPR001810) contains InterPro doma…	Myb_box1_MYBMyb_box5_MYBMyb_box2_MYBAuxRE_ARFDREB_AP2_EREBPGCC_box_AP2_EREBPMyb_box4_MYB	RARGE-ABA
SIN_1009176	AT4G27940	mitochondrial substrate carrier family protein similar to mitochondrial substrate carrier family protein [Arabidopsis thaliana] (TAIR:AT2G46320.1) similar to putative mitochondrial carrier protein [Hordeum vulgare subsp. vulgare] (GB:CAI84705.1) similar to Os08g0386800 [Oryza sativa (japonica cultivar-group)] (GB:NP_001061710.1) contains InterPro domain Adenine nucleotide translocator 1 (InterPro…	AuxRE_ARFHSE1_HSFMyb_box5_MYBMyb_box1_MYBW_box_WRKYG_box_bHLHNac_box_NACMyb_box4_MYB	GEO-ABA, GEO-NACL, GEO-HEAT, GEO-OSMOTIC
SIN_1010007	AT3G22620	protease inhibitor/seed storage/lipid transfer protein (LTP) family protein similar to protease inhibitor/seed storage/lipid transfer protein (LTP)-related [Arabidopsis thaliana] (TAIR:AT1G05450.2) similar to expressed protein [Oryza sativa (japonica cultivar-group)] (GB:AAO37995.1) similar to Os07g0175500 [Oryza sativa (japonica cultivar-group)] (GB:NP_001059014.1) contains InterPro domain Plant…	G_box2_bZIPMyb_box3_MYBMyb_box1_MYBHSE1_HSFMyb_box5_MYBW_box_WRKY	DRASTIC-DROUGHT
SIN_1010429	AT1G72820	mitochondrial substrate carrier family protein similar to mitochondrial substrate carrier family protein [Arabidopsis thaliana] (TAIR:AT5G26200.1) similar to Os09g0444700 [Oryza sativa (japonica cultivar-group)] (GB:NP_001063299.1) similar to Os03g0175200 [Oryza sativa (japonica cultivar-group)] (GB:NP_001049133.1) similar to mitochondrial carrier, putative, expressed [Oryza sativa (japonica cult…	Myb_box3_MYBMyb_box1_MYBHSE1_HSFMyb_box5_MYBW_box_WRKYAuxRE_ARFG_box_bHLH	RARGE-ABA
SIN_1010487	AT5G22920	zinc finger (C3HC4-type RING finger) family protein similar to zinc finger (C3HC4-type RING finger) family protein [Arabidopsis thaliana] (TAIR:AT5G25560.1) similar to PGPD14 [Petunia x hybrida] (GB:AAD02556.1) contains InterPro domain Zinc finger, CHY-type (InterPro:IPR008913) contains InterPro domain Zinc finger, RING-type (InterPro:IPR001841)	Myb_box3_MYBMyb_box1_MYBHSE1_HSFMyb_box5_MYBW_box_WRKYAuxRE_ARFMyb_box4_MYBHBE_HB	RARGE-ABA, RARGE-REHYDRATION
SIN_1010781	AT1G15950	Encodes a cinnamoyl CoA reductase. Involved in lignin biosynthesis.	HSE1_HSFMyb_box5_MYBW_box_WRKYMyb_box2_MYBAuxRE_ARFMyb_box4_MYB	DRASTIC-DROUGHT
SIN_1010817	AT3G21240	encodes an isoform of 4-coumarate:CoA ligase (4CL), which is involved in the last step of the general phenylpropanoid pathway. The catalytic efficiency was in the following (descending) order: p-coumaric acid, caffeic acid, ferulic acid, 5-OH-ferulic acid and cinnamic acid. At4CL2 was unable to use sinapic acid as substrate.	AuxRE_ARFHSE1_HSFMyb_box5_MYBMyb_box1_MYBW_box_WRKYMyb_box2_MYBHBE_HB	GEO-IRON
SIN_1010917	AT5G50360	similar to unknown protein [Arabidopsis thaliana] (TAIR:AT5G63350.1) similar to hypothetical protein MtrDRAFT_AC135505g13v1 [Medicago truncatula] (GB:ABE82027.1)	HSE1_HSFMyb_box5_MYBMyb_box2_MYBNac_box_NACG_box_bHLHN_box_bHLHG_ABRE_bZIP	DRASTIC-DROUGHT, RARGE-DROUGHT
SIN_1011670	AT2G30440	chloroplast thylakoidal processing peptidase similar to signal peptidase, putative [Arabidopsis thaliana] (TAIR:AT1G06870.1) similar to chloroplast thylakoidal processing peptidase [Medicago sativa] (GB:AAZ32902.1) similar to Os09g0453400 [Oryza sativa (japonica cultivar-group)] (GB:NP_001063344.1) similar to Os03g0765200 [Oryza sativa (japonica cultivar-group)] (GB:NP_001051375.1) contains Inter…	Myb_box3_MYBMyb_box1_MYBHSE1_HSFMyb_box5_MYBW_box_WRKYNac_box_NACDREB_AP2_EREBP	RARGE-NACL
SIN_1011824	AT2G23910	cinnamoyl-CoA reductase-related similar to cinnamoyl-CoA reductase-related [Arabidopsis thaliana] (TAIR:AT4G30470.1) similar to Ribosome-binding factor A [Medicago truncatula] (GB:ABE85146.1) contains InterPro domain NAD-dependent epimerase/dehydratase (InterPro:IPR001509)	Myb_box3_MYBHSE1_HSFMyb_box5_MYBMyb_box1_MYB	GEO-ABA, GEO-HEAT, GEO-OSMOTIC
SIN_1012064	AT3G56360	similar to unknown protein [Arabidopsis thaliana] (TAIR:AT5G05250.1) similar to unknown protein [Oryza sativa (japonica cultivar-group)] (GB:AAP03420.1)	G_box2_bZIPMyb_box3_MYBMyb_box1_MYBHSE1_HSFMyb_box5_MYBW_box_WRKYNac_box_NACG_box_bHLHMyb_box4_MYB	RARGE-ABA
SIN_1012086	AT5G05340	peroxidase, putative Identical to Peroxidase 52 precursor (EC 1.11.1.7) (Atperox P52) (ATP49) (PER52) [Arabidopsis Thaliana] (GB:Q9FLC0) similar to peroxidase, putative [Arabidopsis thaliana] (TAIR:AT5G58400.1) similar to Peroxidase P7 (TP7) (GB:P00434) contains InterPro domain Haem peroxidase (InterPro:IPR010255) contains InterPro domain Haem peroxidase, plant/fungal/bacterial (InterPro:IPR00201…	AuxRE_ARFHSE1_HSFMyb_box5_MYBMyb_box1_MYBW_box_WRKY	GEO-ALUMINIUM
SIN_1012778	AT2G47710	universal stress protein (USP) family protein similar to unknown protein [Arabidopsis thaliana] (TAIR:AT5G49050.1) similar to fiber protein Fb19 [Gossypium barbadense] (GB:AAR07598.1) contains InterPro domain Universal stress protein (Usp) (InterPro:IPR006015) contains InterPro domain UspA (InterPro:IPR006016)	G_box2_bZIPMyb_box3_MYBMyb_box1_MYBHSE1_HSFMyb_box5_MYBW_box_WRKYMyb_box2_MYBDREB_AP2_EREBP	RARGE-NACL
SIN_1012968	AT2G36530	Involved in light-dependent cold tolerance and encodes an enolase.	G_box2_bZIPMyb_box1_MYBMyb_box5_MYBW_box_WRKYMyb_box2_MYB	DRASTIC-DROUGHT, RARGE-LIGHT, STRESSLINK-COLD-DROUGHT-SALT
SIN_1013665	AT1G25440	zinc finger (B-box type) family protein Identical to Zinc finger protein CONSTANS-LIKE 16 (COL16) [Arabidopsis Thaliana] (GB:Q8RWD0GB:Q9C6L4) similar to zinc finger (B-box type) family protein [Arabidopsis thaliana] (TAIR:AT1G68520.1) similar to zinc finger protein-like [Oryza sativa (japonica cultivar-group)] (GB:BAD54363.1) similar to Os06g0264200 [Oryza sativa (japonica cultivar-group)] (GB:NP…	Myb_box3_MYBMyb_box1_MYBMyb_box5_MYBAuxRE_ARFG_box1_bZIPG_box_bHLH?HBE_HB	RARGE-ABA
SIN_1013701	AT3G18280	protease inhibitor/seed storage/lipid transfer protein (LTP) family protein similar to protease inhibitor/seed storage/lipid transfer protein (LTP) family protein [Arabidopsis thaliana] (TAIR:AT1G48750.1) similar to TED4 [Zinnia elegans] (GB:BAA06462.1) contains InterPro domain Plant lipid transfer/seed storage/trypsin-alpha amylase inhibitor (InterPro:IPR003612)	Myb_box1_MYBHSE1_HSFMyb_box5_MYBG_box_bHLHN_box_bHLH	DRASTIC-DROUGHT
SIN_1014344	AT4G14540	CCAAT-box binding transcription factor subunit B (NF-YB) (HAP3 ) (AHAP3) family Identical to Nuclear transcription factor Y subunit B-3 (AtNF-YB-3) (Transcriptional activator HAP3C) (NFYB3) [Arabidopsis Thaliana] (GB:O23310) similar to CCAAT-box binding transcription factor subunit B (NF-YB) (HAP3 ) (AHAP3) family (Hap3b) [Arabidopsis thaliana] (TAIR:AT5G47640.1) similar to transcription factor H…	G_box2_bZIPMyb_box3_MYBMyb_box1_MYBHSE1_HSFMyb_box5_MYBAuxRE_ARFG_box_bHLH	DRASTIC-COLD
SIN_1014545	AT4G21570	similar to unknown protein [Arabidopsis thaliana] (TAIR:AT1G11200.1) similar to unknown [Medicago sativa] (GB:AAZ32885.1) similar to Os07g0506000 [Oryza sativa (japonica cultivar-group)] (GB:NP_001059733.1) contains InterPro domain Protein of unknown function DUF300 (InterPro:IPR005178)	G_box2_bZIPMyb_box1_MYBHSE1_HSFMyb_box5_MYBMyb_box2_MYBAuxRE_ARFDREB_AP2_EREBPG_box_bHLHMyb_box4_MYB	RARGE-ABA, RARGE-COLD, RARGE-DROUGHT, RARGE-LIGHT
SIN_1014909	AT3G19450	Encodes a catalytically active cinnamyl alcohol dehydrogenase which uses p-coumaryl aldehyde as a preferred substrate. It can also use caffeyl, coniferyl and d-hydroxyconiferyl aldehydes as substrates.	G_box2_bZIPMyb_box3_MYBMyb_box1_MYBHSE1_HSFMyb_box5_MYBAuxRE_ARF	RARGE-ABA, RARGE-LIGHT
SIN_1015161	AT2G40880	cysteine proteinase inhibitor homolog	G_box2_bZIPHSE1_HSFMyb_box5_MYBW_box_WRKYNac_box_NACDREB_AP2_EREBPG_box_bHLHMyb_box4_MYB	DRASTIC-DROUGHT
SIN_1015290	AT2G23070	casein kinase II alpha chain, putative similar to CKA2 (casein kinase II alpha chain 2), kinase [Arabidopsis thaliana] (TAIR:AT3G50000.1) similar to casein kinase II alpha subunit [Sinapis alba] (GB:CAD12663.1) contains InterPro domain Serine/threonine protein kinase (InterPro:IPR002290) contains InterPro domain Protein kinase-like (InterPro:IPR011009) contains InterPro domain Protein kinase (Int…	G_box2_bZIPMyb_box3_MYBMyb_box1_MYBMyb_box5_MYBMyb_box4_MYB	RARGE-DROUGHT, RARGE-NACL
SIN_1015311	AT3G24310	snapdragon myb protein 305 homolog (myb)	HSE1_HSFMyb_box5_MYBMyb_box2_MYB	DRASTIC-COLD, DRASTIC-NACL
SIN_1015434	AT3G14160	oxidoreductase, 2OG-Fe(II) oxygenase family protein similar to oxidoreductase, 2OG-Fe(II) oxygenase family protein [Arabidopsis thaliana] (TAIR:AT3G14140.1) similar to oxidoreductase, 2OG-Fe oxygenase family protein, putative, expressed [Oryza sativa (japonica cultivar-group)] (GB:ABF99549.1) similar to Os03g0816500 [Oryza sativa (japonica cultivar-group)] (GB:NP_001051693.1) contains InterPro do…	G_box2_bZIPHSE1_HSFMyb_box5_MYBW_box_WRKYAuxRE_ARFG_box_bHLHN_box_bHLH	RARGE-LIGHT
SIN_1015892	AT2G43710	Encodes a stearoyl-ACP desaturase, involved in fatty acid desaturation. The ssi2 mutants have increased 18:0 and reduced 18:1 fatty acids. Exogenous application of glycerol to wild type plants mimics the ssi2 mutant phenotype. The altered 18:1 fatty acid content in the ssi2 mutants has an impact on SA- and JA-mediated defense signaling.	G_box2_bZIPMyb_box5_MYBW_box_WRKYAuxRE_ARFDREB_AP2_EREBPG_box1_bZIPG_box_bHLHABRE_ABI3_VP1	RARGE-COLD, RARGE-LIGHT
SIN_1016069	AT5G58070	lipocalin, putative similar to temperature-induced lipocalin [Brassica napus] (GB:ABB02398.1) contains InterPro domain Calycin-like (InterPro:IPR011038) contains InterPro domain Lipocalin-like (InterPro:IPR013208) contains InterPro domain Lipocalin, bacterial and plant (InterPro:IPR002446) contains InterPro domain Calycin (InterPro:IPR012674)	Myb_box3_MYBMyb_box1_MYBMyb_box5_MYBW_box_WRKYMyb_box2_MYBNac_box_NACG_box1_bZIPG_box_bHLHG_ABRE_bZIP	RARGE-COLD, RARGE-NACL
SIN_1016421	AT5G24270	encodes a calcium sensor that is essential for K+ nutrition, K+/Na+ selectivity, and salt tolerance. The protein is similar to calcineurin B. Lines carrying recessive mutations are hypersensitive to Na+ and Li+ stresses and is unable to grow in low K+. The growth defect is rescued by extracellular calcium.	Myb_box3_MYBMyb_box1_MYBMyb_box5_MYBW_box_WRKY	STRESSLINK-COLD-DROUGHT-SALT
SIN_1017109	AT1G37130	Identified as a mutant resistant to chlorate. Encodes nitrate reductase structural gene. Involved in nitrate assimilation. Has nitrate reductase activity. Up-regulated by the fungus P. indica. Binds transcription factor At2g35940.	Myb_box3_MYBMyb_box1_MYBHSE1_HSFMyb_box5_MYBN_box_bHLH	RARGE-COLD, RARGE-DROUGHT
SIN_1017268	AT1G31230	Encodes a bifunctional aspartate kinase/homoserine dehydrogenase. These two activities catalyze the first and the third steps toward the synthesis of the essential amino acids threonine, isoleucine and methionine.	G_box2_bZIPMyb_box1_MYBHSE1_HSFMyb_box5_MYBW_box_WRKYG_box_bHLHG_ABRE_bZIP	DRASTIC-COLD, DRASTIC-NACL
SIN_1018070	AT1G70580	Similar to glutamate-glyoxylate transaminase enzyme encoded by AOAT1	Myb_box3_MYBMyb_box1_MYBHSE1_HSFMyb_box5_MYBMyb_box2_MYBNac_box_NACG_box_bHLH	RARGE-COLD
SIN_1018165	AT1G74020	Encodes AtSS-2 strictosidine synthase.	G_box2_bZIPMyb_box3_MYBMyb_box1_MYBMyb_box5_MYBW_box_WRKYNac_box_NAC	DRASTIC-DROUGHT, RARGE-DROUGHT, RARGE-NACL
SIN_1018324	AT1G68620	similar to unknown protein [Arabidopsis thaliana] (TAIR:AT5G16080.1) similar to CXE carboxylesterase [Actinidia deliciosa] (GB:ABB89015.1) contains InterPro domain Esterase/lipase/thioesterase (InterPro:IPR000379) contains InterPro domain Alpha/beta hydrolase fold-3 (InterPro:IPR013094)	G_box2_bZIPMyb_box1_MYBHSE1_HSFMyb_box5_MYBG_box_bHLHMyb_box4_MYBHBE_HB	DRASTIC-DROUGHT, DRASTIC-NACL, RARGE-DROUGHT, RARGE-NACL
SIN_1018329	AT4G39670	similar to ACD11 (ACCELERATED CELL DEATH 11) [Arabidopsis thaliana] (TAIR:AT2G34690.1) similar to Os03g0710700 [Oryza sativa (japonica cultivar-group)] (GB:NP_001051050.1) similar to expressed protein [Oryza sativa (japonica cultivar-group)] (GB:ABF98504.1) contains domain GLYCOLIPID TRANSFER PROTEIN-RELATED (PTHR10219)	HSE1_HSFMyb_box5_MYB	DRASTIC-DROUGHT, DRASTIC-NACL, RARGE-DROUGHT
SIN_1018627	AT2G41660	Essential for hydrotropism in roots. Mutant roots are defective in hydrotropism, and have slightly reduced phototropism and modified wavy growth response. Has normal gravitropism and root elongation.	AuxRE_ARFMyb_box5_MYBMyb_box1_MYBW_box_WRKYMyb_box2_MYBG_box_bHLH	GEO-IRON
SIN_1018679	AT3G47930	L-Galactono-1,4-lactone dehydrogenase, catalyzes the final step of ascorbate biosynthesis	G_box2_bZIPMyb_box3_MYBMyb_box1_MYBHSE1_HSFMyb_box5_MYBW_box_WRKYMyb_box2_MYBAuxRE_ARFN_box_bHLH	STRESSLINK-OXIDATIVE-STRESS
SIN_1019000	AT3G24120	myb family transcription factor similar to UNE16 (unfertilized embryo sac 16), transcription factor [Arabidopsis thaliana] (TAIR:AT4G13640.1) similar to myb family transcription factor-like [Oryza sativa (japonica cultivar-group)] (GB:BAD26189.1) similar to Os02g0174000 [Oryza sativa (japonica cultivar-group)] (GB:NP_001046045.1) contains InterPro domain Homeodomain-like (InterPro:IPR009057) cont…	HSE1_HSFMyb_box5_MYB	RARGE-ABA
SIN_1019315	AT2G42810	Encodes a phytochrome-specific type 5 serine/threonine protein phosphatase. It dephosphorylates active Pfr-phytochromes. Controls light signal flux by enhancing phytochrome stability and affinity for a signal transducer. It localizes to the cytoplasm in darkness and in the nucleus in light. The gene is alternately spliced. This variant does not contain membrane domains.	G_box2_bZIPMyb_box1_MYBHSE1_HSFMyb_box5_MYBW_box_WRKYAuxRE_ARFC_ABRE_bZIP	RARGE-NACL
SIN_1019572	AT1G30520	acyl-activating enzyme 14 (AAE14) similar to 4-coumarate--CoA ligase family protein / 4-coumaroyl-CoA synthase family protein [Arabidopsis thaliana] (TAIR:AT4G19010.1) similar to Acyl-CoA synthetase (ISS) [Ostreococcus tauri] (GB:CAL50517.1) similar to Os08g0130400 [Oryza sativa (japonica cultivar-group)] (GB:NP_001060922.1) contains InterPro domain AMP-dependent synthetase and ligase (InterPro:I…	HSE1_HSFMyb_box5_MYBW_box_WRKYAuxRE_ARFNac_box_NAC	RARGE-ABA
SIN_1019779	AT1G06680	Encodes a 23 kD extrinsic protein that is part of photosystem II and participates in the regulation of oxygen evolution.	G_box2_bZIPMyb_box3_MYBMyb_box1_MYBMyb_box5_MYBMyb_box2_MYBG_box1_bZIPG_box_bHLHG_ABRE_bZIP	DRASTIC-DROUGHT, DRASTIC-NACL
SIN_1020232	AT5G63160	BT1 (BTB and TAZ domain protein 1) protein binding / transcription regulator similar to BT2 (BTB and TAZ domain protein 2), protein binding / transcription regulator [Arabidopsis thaliana] (TAIR:AT3G48360.1) similar to hypothetical protein [Trifolium pratense] (GB:BAE71259.1) contains InterPro domain Zinc finger, TAZ-type (InterPro:IPR000197) contains InterPro domain BTB (InterPro:IPR000210) cont…	Myb_box3_MYBMyb_box1_MYBMyb_box5_MYBW_box_WRKYG_box_bHLH?HBE_HB	RARGE-COLD, RARGE-NACL
SIN_1020433	AT5G62520	Encodes a protein with similarity to RCD1 but without the WWE domain. The protein does have a PARP signature upstream of the C-terminal protein interaction domain. The PARP signature may bind NAD+ and attach the ADP-ribose-moiety from NAD+ to the target molecule. Its presence suggests a role for the protein in ADP ribosylation. Up-regulated by NaCl. SRO5 and P5CDH (an overlapping gene in the anti…	HSE1_HSFMyb_box5_MYBW_box_WRKYMyb_box2_MYBDREB_AP2_EREBP	GEO-DROUGHT
SIN_1020509	AT1G19000	myb family transcription factor similar to myb family transcription factor [Arabidopsis thaliana] (TAIR:AT1G74840.1) similar to Putative DNA binding protein, identical [Lycopersicon esculentum] (GB:AAX95766.1) contains InterPro domain Homeodomain-related (InterPro:IPR012287) contains InterPro domain Homeodomain-like (InterPro:IPR009057) contains InterPro domain Myb-like DNA-binding region, SHAQKY…	HSE1_HSFMyb_box5_MYBW_box_WRKYNac_box_NACG_box1_bZIPG_box_bHLHMyb_box4_MYBG_ABRE_bZIP	RARGE-ABA, RARGE-NACL
SIN_1020533	AT4G19390	similar to structural constituent of ribosome [Arabidopsis thaliana] (TAIR:AT5G13720.1) similar to Os07g0656700 [Oryza sativa (japonica cultivar-group)] (GB:NP_001060506.1) similar to Os06g0710300 [Oryza sativa (japonica cultivar-group)] (GB:NP_001058543.1) similar to Uncharacterized protein UPF0114 [Thiomicrospira denitrificans ATCC 33889] (GB:YP_393149.1) contains InterPro domain Uncharacterize…	HSE1_HSFMyb_box5_MYBW_box_WRKYMyb_box2_MYBN_box_bHLHC_ABRE_bZIP	DRASTIC-DROUGHT
SIN_1020830	AT4G29190	zinc finger (CCCH-type) family protein similar to zinc finger (CCCH-type) family protein [Arabidopsis thaliana] (TAIR:AT2G19810.1) similar to Zinc finger, CCCH-type [Medicago truncatula] (GB:ABE91976.1) contains InterPro domain Zinc finger, CCCH-type (InterPro:IPR000571)	Myb_box1_MYBMyb_box5_MYBDREB_AP2_EREBPMyb_box4_MYB	RARGE-ABA, RARGE-COLD, RARGE-DROUGHT, RARGE-LIGHT
SIN_1021093	AT1G72680	cinnamyl-alcohol dehydrogenase, putative similar to mannitol dehydrogenase, putative [Arabidopsis thaliana] (TAIR:AT4G39330.1) similar to Alcohol dehydrogenase superfamily, zinc-containing D-isomer specific 2-hydroxyacid dehydrogenase, NAD-binding [Medicago truncatula] (GB:ABE84701.1) contains InterPro domain GroES-like (InterPro:IPR011032) contains InterPro domain Alcohol dehydrogenase superfami…	G_box2_bZIPHSE1_HSFMyb_box5_MYBW_box_WRKYMyb_box2_MYBAuxRE_ARF	DRASTIC-DROUGHT, DRASTIC-NACL
SIN_1021143	AT1G64660	Encodes a functional methionine gamma-lyase, a cytosolic enzyme catalyzes the degradation of methionine into methanethiol, alpha-ketobutyrate and ammonia. The catabolism of excess methionine is important to methionine homeostasis.	Myb_box3_MYBMyb_box1_MYBHSE1_HSFMyb_box5_MYBMyb_box2_MYBNac_box_NACG_box_bHLH	DRASTIC-DROUGHT, DRASTIC-NACL, RARGE-DROUGHT
SIN_1021250	AT2G01980	Encodes a plasma membrane-localized Na+/H+ antiporter SOS1. Functions in the extrusion of toxic Na+ from cells and is essential for plant salt tolerance. Has 12 predicted transmembrane domains in the N-terminal region and a long cytoplasmic tail of approx. 700 aa at the C-terminal side. SOS1 interacts through its predicted cytoplasmic tail with RCD1, a regulator of oxidative-stress responses, sug…	HSE1_HSFMyb_box5_MYBAuxRE_ARFDREB_AP2_EREBPG_box_bHLHMyb_box4_MYB	STRESSLINK-COLD-DROUGHT-SALT
SIN_1021292	AT1G14830	Encodes a dynamin-like protein that is involved in mitochondrial morphogenesis and pollen development. Protein is localized as speckles in the cytoplasm, partially co-localizes with mitochondrial markers, cell plate of dividing cells, and the tip of root hairs, root cap cells, and expanding part of trichoblasts.	G_box2_bZIPHSE1_HSFMyb_box5_MYBW_box_WRKYMyb_box2_MYBAuxRE_ARF	RARGE-ABA, RARGE-COLD, RARGE-LIGHT
SIN_1021952	AT5G25110	member of AtCIPKs	Myb_box1_MYBHSE1_HSFMyb_box5_MYBW_box_WRKYGCC_box_AP2_EREBP	DRASTIC-DROUGHT
SIN_1022220	AT2G18193	AAA-type ATPase family protein similar to AAA-type ATPase family protein [Arabidopsis thaliana] (TAIR:AT2G18190.1) similar to putative AAA-type ATPase [Oryza sativa (japonica cultivar-group)] (GB:AAT37998.1) contains InterPro domain AAA-protein subdomain (InterPro:IPR003960) contains InterPro domain AAA ATPase (InterPro:IPR003593) contains InterPro domain AAA ATPase, central region (InterPro:IPR0…	G_box2_bZIPHSE1_HSFMyb_box5_MYBW_box_WRKYAuxRE_ARFNac_box_NACDREB_AP2_EREBPG_box_bHLH	DRASTIC-NACL
SIN_1022230	AT5G66390	peroxidase 72 (PER72) (P72) (PRXR8) Identical to Peroxidase 72 precursor (EC 1.11.1.7) (Atperox P72) (PRXR8) (ATP6a) (PER72) [Arabidopsis Thaliana] (GB:Q9FJZ9GB:Q43736) similar to peroxidase, putative [Arabidopsis thaliana] (TAIR:AT4G36430.1) similar to hypothetical protein [Thellun (GB:ABB45838.1) contains InterPro domain Haem peroxidase (InterPro:IPR010255) contains InterPro domain Haem peroxid…	Myb_box1_MYBMyb_box5_MYBW_box_WRKY	DRASTIC-COLD
SIN_1022442	AT1G53580	ETHE1/GLX2-3 (GLYOXALASE 2-3) hydroxyacylglutathione hydrolase Identical to Putative hydroxyacylglutathione hydrolase 3, mitochondrial precursor (EC 3.1.2.6) (Glyoxalase II) (Glx II) (GLY3) [Arabidopsis Thaliana] (GB:Q9C8L4GB:Q93VR2GB:Q96332GB:Q9LPH3) similar to GLX2-2 (GLYOXALASE 2-2), hydroxyacylglutathione hydrolase [Arabidopsis thaliana] (TAIR:AT3G10850.1) similar to hypothetical protein LOC4…	Myb_box1_MYBHSE1_HSFMyb_box5_MYBW_box_WRKY	DRASTIC-DROUGHT, DRASTIC-NACL
SIN_1022483	AT3G14440	Encodes 9-cis-epoxycarotenoid dioxygenase, a key enzyme in the biosynthesis of abscisic acid. Regulated in response to drought and salinity. Expressed in roots, flowers and seeds. Localized to the chloroplast stroma and thylakoid membrane.	Myb_box1_MYBHSE1_HSFMyb_box5_MYBAuxRE_ARFNac_box_NACG_box_bHLHN_box_bHLHG_ABRE_bZIPHBE_HB	RARGE-DROUGHT, RARGE-LIGHT, RARGE-NACL, STRESSLINK-ABA
SIN_1022803	AT3G05890	RCI2B (RARE-COLD-INDUCIBLE 2B) Identical to Hydrophobic protein RCI2B (Low temperature and salt-responsive protein LTI6B) (RCI2B) [Arabidopsis Thaliana] (GB:Q9ZNS6GB:Q9M9K9) similar to RCI2A (RARE-COLD-INDUCIBLE 2A) [Arabidopsis thaliana] (TAIR:AT3G05880.1) similar to Protein of unknown function UPF0057 Bacterial extracellular solute-binding protein, family 3 [Medicago truncatula] (GB:ABD33189.1)…	HSE1_HSFMyb_box5_MYBG_box_bHLHC_ABRE_bZIPN_box_bHLHG_box1_bZIP	GEO-IRON
SIN_1022929	AT4G22200	Encodes a photosynthate- and light-dependent inward rectifying potassium channel with unique gating properties that are regulated by phosphorylation. Expressed in guard cell protoplasts and in the phloem and xylem of aerial portions of the plant. The channel can coassemble with another K+ channel, KAT1, in vitro. In guard cells, AKT2/3 is responsible for the Ca2+ sensitivity of the K+ uptake chan…	Myb_box3_MYBMyb_box1_MYBHSE1_HSFMyb_box5_MYBW_box_WRKYAuxRE_ARFDREB_AP2_EREBPG_box_bHLHMyb_box4_MYB	DRASTIC-COLD, DRASTIC-NACL
SIN_1023153	AT1G50010	Encodes alpha-2,4 tubulin. TUA2 and TUA4 encode identical proteins.	HSE1_HSFMyb_box5_MYBAuxRE_ARFG_box_bHLHGCC_box_AP2_EREBP	RARGE-REHYDRATION
SIN_1023158	AT4G33905	peroxisomal membrane protein 22 kDa, putative similar to peroxisomal membrane protein 22 kDa, putative [Arabidopsis thaliana] (TAIR:AT2G14860.1) similar to hypothetical protein DDBDRAFT_0189006 [Dictyostelium discoideum AX4] (GB:XP_635703.1) similar to Os12g0508100 [Oryza sativa (japonica cultivar-group)] (GB:NP_001066849.1) contains InterPro domain Mpv17/PMP22 (InterPro:IPR007248)	AuxRE_ARFHSE1_HSFMyb_box5_MYBW_box_WRKYG_box_bHLHDREB_AP2_EREBPG_box2_bZIPGCC_box_AP2_EREBPN_box_bHLHNac_box_NACG_ABRE_bZIP	GEO-DROUGHT
SIN_1023609	AT5G18130	similar to unknown protein [Arabidopsis thaliana] (TAIR:AT3G03870.2) similar to hypothetical protein MtrDRAFT_AC156827g15v1 [Medicago truncatula] (GB:ABE86405.1)	Myb_box1_MYBMyb_box5_MYBNac_box_NACHBE_HB	DRASTIC-DROUGHT, RARGE-ABA, RARGE-NACL
SIN_1023870	AT5G17050	The At5g17050 encodes a anthocyanidin 3-O-glucosyltransferase which specifically glucosylates the 3-position of the flavonoid C-ring. Anthocyanidins such as cyanidin and pelargonidin as well as flavonols such as kaempferol and quercetin are accepted substrates.	Myb_box5_MYBMyb_box1_MYBMyb_box2_MYB	GEO-UV-B
SIN_1024627	AT4G33150	LKR (SACCHAROPINE DEHYDROGENASE) Identical to Alpha-aminoadipic semialdehyde synthase (LKR/SDH) (cAt-LKR/SDH) [Includes: Lysine ketoglutarate reductase (EC 1.5.1.8) (LKR) Saccharopine dehydrogenase (EC 1.5.1.9) (SDH) (cAt-SDH)] (LKR/SDH) [Arabidopsis Thaliana] (GB:Q9SMZ4GB:O04155GB:O04156GB:O04884GB:Q7DM71GB:Q947M5GB:Q94BT4) similar to bifunctional lysine-ketoglutarate reductase/saccharopine dehy…	Myb_box3_MYBMyb_box1_MYBHSE1_HSFMyb_box5_MYBMyb_box2_MYBAuxRE_ARFG_box_bHLH	DRASTIC-DROUGHT, DRASTIC-NACL, RARGE-NACL
SIN_1024641	AT3G43190	Encodes a protein with sucrose synthase activity (SUS4).	G_box2_bZIPHSE1_HSFMyb_box5_MYBW_box_WRKYMyb_box2_MYBN_box_bHLH	RARGE-ABA, RARGE-DROUGHT, RARGE-NACL
SIN_1024809	AT2G19860	Encodes a protein with hexokinase activity (AtHXK2) and acts as a sensor for plant sugar responses.	Myb_box3_MYBMyb_box1_MYBMyb_box5_MYBW_box_WRKY	DRASTIC-NACL
SIN_1025414	AT2G13610	ABC transporter family protein Identical to White-brown complex homolog protein 5 (WBC5) [Arabidopsis Thaliana] (GB:Q9SIT6GB:Q56ZY4) similar to ABC transporter family protein [Arabidopsis thaliana] (TAIR:AT1G53270.1) similar to Os01g0615500 [Oryza sativa (japonica cultivar-group)] (GB:NP_001043574.1) similar to ABC transporter-like [Oryza sativa (japonica cultivar-group)] (GB:BAB17113.1) contains…	Myb_box3_MYBMyb_box1_MYBMyb_box5_MYBMyb_box2_MYBNac_box_NACG_box_bHLHMyb_box4_MYB	RARGE-COLD, RARGE-DROUGHT, RARGE-NACL
SIN_1025650	AT4G37790	Encodes homeobox protein HAT22.	Myb_box1_MYBHSE1_HSFMyb_box5_MYBW_box_WRKYNac_box_NACC_ABRE_bZIP	RARGE-LIGHT, RARGE-NACL
SIN_1025661	AT3G49780	Phytosulfokine 3 precursor, coding for a unique plant peptide growth factor. Plants overexpressing this gene (under a 35S promoter), develop normal cotyledons and hypocotyls but their growth, in particular that of their roots, was faster than that of wildtype.	G_box2_bZIPMyb_box3_MYBMyb_box1_MYBHSE1_HSFMyb_box5_MYBW_box_WRKYG_box_bHLHN_box_bHLHMyb_box4_MYB	RARGE-ABA, RARGE-DROUGHT, RARGE-LIGHT, RARGE-NACL
SIN_1025702	AT5G67400	peroxidase 73 (PER73) (P73) (PRXR11) Identical to Peroxidase 73 precursor (EC 1.11.1.7) (Atperox P73) (PRXR11) (ATP10a) (PER73) [Arabidopsis Thaliana] (GB:Q43873) similar to peroxidase, putative [Arabidopsis thaliana] (TAIR:AT3G49960.1) similar to peroxidase [Sesamum indicum] (GB:ABB89209.1) contains InterPro domain Haem peroxidase (InterPro:IPR010255) contains InterPro domain Haem peroxidase, pl…	Myb_box1_MYBHSE1_HSFMyb_box5_MYBW_box_WRKYN_box_bHLH	DRASTIC-COLD
SIN_1025731	AT4G37300	MEE59 (maternal effect embryo arrest 59) similar to Os05g0451300 [Oryza sativa (japonica cultivar-group)] (GB:NP_001055707.1) similar to expressed protein [Oryza sativa (japonica cultivar-group)] (GB:ABF95142.1) similar to Os03g0265900 [Oryza sativa (japonica cultivar-group)] (GB:NP_001049653.1)	G_box2_bZIPMyb_box3_MYBMyb_box1_MYBMyb_box5_MYBNac_box_NACDREB_AP2_EREBP	RARGE-NACL
SIN_1026130	AT5G64510	similar to ORF able to induce HR-like lesions [Nicotiana tabacum] (GB:AAC49976.1) similar to Os01g0767600 [Oryza sativa (japonica cultivar-group)] (GB:NP_001044361.1)	Myb_box3_MYBHSE1_HSFMyb_box5_MYBMyb_box1_MYBW_box_WRKYMyb_box2_MYBG_box2_bZIPN_box_bHLHNac_box_NAC	GEO-COLD, GEO-DROUGHT, GEO-UV-B
SIN_1026653	AT1G60470	ATGOLS4 (ARABIDOPSIS THALIANA GALACTINOL SYNTHASE 4) transferase, transferring glycosyl groups / transferase, transferring hexosyl groups similar to ATGOLS7 (ARABIDOPSIS THALIANA GALACTINOL SYNTHASE 7), transferase, transferring glycosyl groups / transferase, transferring hexosyl groups [Arabidopsis thaliana] (TAIR:AT1G60450.1) similar to galactinol synthase, isoform GolS-1 [Ajuga reptans] (GB:CA…	Myb_box1_MYBHSE1_HSFMyb_box5_MYBW_box_WRKYMyb_box2_MYBG_box_bHLH	DRASTIC-COLD, RARGE-LIGHT
SIN_1027076	AT1G28480	glutaredoxin family protein Identical to Glutaredoxin-C9 (AtGrxC9) (GRXC9) [Arabidopsis Thaliana] (GB:Q9SGP6) similar to glutaredoxin family protein [Arabidopsis thaliana] (TAIR:AT1G03850.2) similar to Os01g0241400 [Oryza sativa (japonica cultivar-group)] (GB:NP_001042552.1) similar to unknown protein [Oryza sativa (japonica cultivar-group)] (GB:BAD81621.1) contains InterPro domain Thioredoxin-li…	Myb_box5_MYBW_box_WRKYMyb_box2_MYBDREB_AP2_EREBPG_box2_bZIPN_box_bHLHNac_box_NACMyb_box4_MYB	GEO-WOUNDING
