# Supplementary material for: Tolerant and Susceptible Sesame Genotypes Reveal Waterlogging Stress Response Patterns
Source: PLoS One. 2016 Mar 2;11(3):e0149912. doi: 10.1371/journal.pone.0149912 (PMC4774966; doi:10.1371/journal.pone.0149912)
Supplement: S5 Table — (XLSX) [file pone.0149912.s022.xlsx]

## Sheet: Sheet1
S5 Table. 217 homologous stress responsive genes differently expressed in WT plant during waterlogging from 3 to 15 h
Sin_ID	TAIR ID	Genes Description	Responsive Transcription Factor	Stress Elements
SIN_1001187	AT4G13830	DnaJ-like protein (J20) nuclear gene	G_box2_bZIPMyb_box3_MYBMyb_box1_MYBHSE1_HSFMyb_box5_MYBW_box_WRKYMyb_box2_MYBAuxRE_ARF	DRASTIC-DROUGHT
SIN_1001364	AT4G21440	Encodes a MYB transcription factor involved in wounding and osmotic stress response. Member of the R2R3 factor gene family.	HSE1_HSFMyb_box5_MYBW_box_WRKYAuxRE_ARFNac_box_NACDREB_AP2_EREBPG_box_bHLHN_box_bHLH	DRASTIC-DROUGHT, DRASTIC-NACL, RARGE-DROUGHT, RARGE-NACL
SIN_1001526	AT4G18810	transcriptional repressor similar to oxidoreductase/ transcriptional repressor [Arabidopsis thaliana] (TAIR:AT1G16720.1) similar to Os02g0234500 [Oryza sativa (japonica cultivar-group)] (GB:NP_001046381.1) similar to UOS1 [Pisum sativum] (GB:AAM19355.1) contains InterPro domain NmrA-like (InterPro:IPR008030)	HSE1_HSFMyb_box5_MYBMyb_box1_MYBW_box_WRKYMyb_box2_MYBG_box_bHLHN_box_bHLH	DRASTIC-DROUGHT, DRASTIC-NACL
SIN_1001597	AT4G14420	lesion inducing protein-related similar to lesion inducing protein-related [Arabidopsis thaliana] (TAIR:AT1G04340.1) similar to ORF able to induce HR-like lesions [Nicotiana tabacum] (GB:AAC49975.1) contains InterPro domain Surfeit locus 4-related (InterPro:IPR011592) contains InterPro domain HR-like lesion-inducer (InterPro:IPR008637)	G_box2_bZIPMyb_box1_MYBMyb_box5_MYBW_box_WRKYG_ABRE_bZIP	DRASTIC-DROUGHT, DRASTIC-NACL, RARGE-DROUGHT
SIN_1001737	AT2G30020	protein phosphatase 2C, putative / PP2C, putative similar to protein phosphatase 2C, putative / PP2C, putative [Arabidopsis thaliana] (TAIR:AT1G07160.1) similar to protein phosphatase 2C [Medicago sativa] (GB:CAA72341.1) contains InterPro domain Protein phosphatase 2C (InterPro:IPR000222) contains InterPro domain Protein phosphatase 2C-like (InterPro:IPR001932)	Myb_box1_MYBHSE1_HSFMyb_box5_MYBW_box_WRKYAuxRE_ARF	RARGE-ABA, RARGE-NACL
SIN_1001877	AT5G16440	Encodes a protein with isopentenyl diphosphate:dimethylallyl diphosphate isomerase activity.	G_box2_bZIPMyb_box3_MYBMyb_box1_MYBMyb_box5_MYBNac_box_NAC	RARGE-COLD
SIN_1002211	AT2G03200	aspartyl protease family protein similar to CDR1 (CONSTITUTIVE DISEASE RESISTANCE 1), aspartic-type endopeptidase/ pepsin A [Arabidopsis thaliana] (TAIR:AT5G33340.1) similar to Aspartic proteinase nepenthesin-1 precursor (Nepenthesin-I) (GB:Q766C3) similar to Os04g0448300 [Oryza sativa (japonica cultivar-group)] (GB:NP_001052922.1) similar to OSJNBa0064H22.10 [Oryza sativa (japonica cultivar-grou…	AuxRE_ARFHSE1_HSFMyb_box5_MYBMyb_box1_MYBW_box_WRKYMyb_box2_MYBDREB_AP2_EREBPC_ABRE_bZIP	STRESSLINK-ABA
SIN_1002759	AT4G23810	member of WRKY Transcription Factor Group III	Myb_box5_MYBW_box_WRKYAuxRE_ARFNac_box_NACMyb_box4_MYB	RARGE-ABA, RARGE-LIGHT
SIN_1003112	AT1G55850	encodes a protein similar to cellulose synthase	AuxRE_ARFHSE1_HSFMyb_box5_MYBMyb_box1_MYBW_box_WRKYMyb_box2_MYBG_box_bHLHG_box2_bZIPGCC_box_AP2_EREBPG_box1_bZIP	DRASTIC-COLD, DRASTIC-NACL
SIN_1003171	AT2G43000	ANAC042 (Arabidopsis NAC domain containing protein 42) transcription factor Identical to Putative NAC domain-containing protein 42 (ANAC042) [Arabidopsis Thaliana] (GB:Q9SK55) similar to transcription factor [Arabidopsis thaliana] (TAIR:AT3G12910.1) similar to putative development regulation gene OsNAC4 protein [Oryza sativa (japonica cultivar-group)] (GB:BAC45041.1) similar to Os03g0777000 [Oryz…	HSE1_HSFMyb_box5_MYBW_box_WRKYMyb_box2_MYBG_box_bHLHDREB_AP2_EREBPG_box2_bZIP	RARGE-COLD, RARGE-DROUGHT
SIN_1003283	AT3G21055	Encodes photosystem II 5 kD protein subunit PSII-T. This is a nuclear-encoded gene (PsbTn) which also has a plastid-encoded paralog (PsbTc).	Myb_box1_MYBHSE1_HSFMyb_box5_MYBNac_box_NACDREB_AP2_EREBPG_box_bHLHN_box_bHLHG_ABRE_bZIP	DRASTIC-DROUGHT, DRASTIC-NACL, RARGE-COLD
SIN_1003387	AT3G54260	similar to unknown protein [Arabidopsis thaliana] (TAIR:AT2G42570.1) similar to unknown [Pisum sativum] (GB:ABA29157.1) contains InterPro domain Protein of unknown function DUF231, plant (InterPro:IPR004253)	Myb_box3_MYBHSE1_HSFMyb_box5_MYBMyb_box1_MYBW_box_WRKYMyb_box2_MYBG_box2_bZIP	RARGE-ABA
SIN_1003605	AT5G49480	AtCP1 encodes a novel Ca2+-binding protein, which shares sequence similarities with calmodulins. The expression of AtCP1 is induced by NaCl.	G_box2_bZIPMyb_box5_MYBW_box_WRKYDREB_AP2_EREBP	DRASTIC-DROUGHT
SIN_1003624	AT3G17000	UBC32 (ubiquitin-conjugating enzyme 31) ubiquitin-protein ligase similar to UBC34 (ubiquitin-conjugating enzyme 32) [Arabidopsis thaliana] (TAIR:AT1G17280.2) similar to Ubiquitin-conjugating enzyme, E2 [Medicago truncatula] (GB:ABE83180.1) contains InterPro domain Ubiquitin-conjugating enzyme, E2 (InterPro:IPR000608)	G_box2_bZIPMyb_box1_MYBMyb_box5_MYBNac_box_NACDREB_AP2_EREBPG_box_bHLHN_box_bHLHGCC_box_AP2_EREBPG_ABRE_bZIP	DRASTIC-DROUGHT, DRASTIC-NACL
SIN_1003731	AT1G54780	thylakoid lumen 18.3 kDa protein similar to Os05g0401100 [Oryza sativa (japonica cultivar-group)] (GB:NP_001055486.1) similar to unnamed protein product [Ostreococcus tauri] (GB:CAL57312.1) contains InterPro domain Protein of unknown function DUF477 (InterPro:IPR007621)	Myb_box1_MYBHSE1_HSFMyb_box5_MYBW_box_WRKYMyb_box4_MYB	STRESSLINK-OXIDATIVE-STRESS
SIN_1003826	AT2G37630	Encodes a MYB-domain protein involved in specification of the leaf proximodistal axis. Mutation results in lobed and dissected leaves with a characteristic asymmetry. Homologous to the Antirrhinum PHANTASTICA (PHAN) and maize ROUGH SHEATH2 (RS2) genes Asymmetric placement of auxin response at the distal leaf tip precedes visible asymmetric leaf growth. Acts alongside AXR1 to exclude BP expression…	Myb_box3_MYBMyb_box1_MYBHSE1_HSFMyb_box5_MYBAuxRE_ARFNac_box_NACDREB_AP2_EREBPG_box_bHLH	DRASTIC-DROUGHT, RARGE-DROUGHT, RARGE-NACL
SIN_1003913	AT3G51740	encodes a leucine-repeat receptor kinase expressed in inflorescence meristem. Locus association was made from performing sequence analysis with IMK3 (MRLK) whose locus association was provided by the authors.	G_box2_bZIPHSE1_HSFMyb_box5_MYBW_box_WRKYMyb_box2_MYBAuxRE_ARFDREB_AP2_EREBPG_box_bHLH	DRASTIC-DROUGHT, DRASTIC-NACL, RARGE-DROUGHT, RARGE-NACL
SIN_1003994	AT5G14180	lipase family protein Identical to Triacylglycerol lipase 2 precursor (EC 3.1.1.3) (LIP2) [Arabidopsis Thaliana] (GB:Q67ZU1GB:Q681B0GB:Q6VY31GB:Q94AE7GB:Q9FMT2GB:Q9FMT3) similar to ATLIP1 (ARABIDOPSIS THALIANA LIPASE 1), galactolipase/ hydrolase/ phospholipase/ triacylglycerol lipase [Arabidopsis thaliana] (TAIR:AT2G15230.1) similar to lipase [Ricinus communis] (GB:AAY17358.1) contains InterPro d…	Myb_box1_MYBHSE1_HSFMyb_box5_MYBW_box_WRKYAuxRE_ARF	RARGE-ABA, RARGE-DROUGHT, RARGE-NACL
SIN_1004027	AT5G14370	similar to CIL [Arabidopsis thaliana] (TAIR:AT4G25990.1) similar to CCT [Medicago truncatula] (GB:ABE93500.1) contains InterPro domain CCT (InterPro:IPR010402)	Myb_box3_MYBHSE1_HSFMyb_box5_MYBMyb_box1_MYBMyb_box2_MYBG_box_bHLHG_box2_bZIPMyb_box4_MYB	RARGE-ABA, RARGE-LIGHT, RARGE-NACL
SIN_1004185	AT3G27200	plastocyanin-like domain-containing protein similar to plastocyanin-like domain-containing protein [Arabidopsis thaliana] (TAIR:AT5G07475.1) similar to blue copper-binding protein homolog [Triticum aestivum] (GB:AAD10251.1) contains InterPro domain Cupredoxin (InterPro:IPR008972) contains InterPro domain Plastocyanin-like (InterPro:IPR003245)	AuxRE_ARFHSE1_HSFMyb_box5_MYBMyb_box1_MYBMyb_box2_MYBG_box_bHLHG_box2_bZIP	RARGE-ABA
SIN_1004207	AT5G40780	Encodes LHT1 (lysine histidine transporter), a high-affinity transporter for cellular amino acid uptake in both root epidermis and leaf mesophyll.	AuxRE_ARFMyb_box3_MYBHSE1_HSFMyb_box5_MYBMyb_box1_MYBMyb_box4_MYB	DRASTIC-DROUGHT, DRASTIC-NACL
SIN_1004244	AT1G21000	zinc-binding family protein similar to zinc-binding family protein [Arabidopsis thaliana] (TAIR:AT1G76590.1) similar to Os06g0624900 [Oryza sativa (japonica cultivar-group)] (GB:NP_001058108.1) similar to putative zinc-binding protein [Oryza sativa (japonica cultivar-group)] (GB:BAD35686.1) contains InterPro domain Protein of unknown function DUF597 (InterPro:IPR006734)	Myb_box3_MYBMyb_box1_MYBHSE1_HSFMyb_box5_MYBW_box_WRKYAuxRE_ARFDREB_AP2_EREBPGCC_box_AP2_EREBP	DRASTIC-COLD
SIN_1004401	AT3G53420	a member of the plasma membrane intrinsic protein subfamily PIP2. localizes to the plasma membrane and exhibits water transport activity in Xenopus oocyte. expressed specifically in the vascular bundles and protein level increases slightly during leaf dev	HSE1_HSFMyb_box5_MYBW_box_WRKY	RARGE-NACL
SIN_1004403	AT5G03230	similar to unknown protein [Arabidopsis thaliana] (TAIR:AT5G60680.1) similar to Protein of unknown function DUF584 [Medicago truncatula] (GB:ABD32800.1) contains InterPro domain Protein of unknown function DUF584 (InterPro:IPR007608)	Myb_box3_MYBMyb_box1_MYBMyb_box5_MYBW_box_WRKYAuxRE_ARF	RARGE-COLD
SIN_1004484	AT2G16700	Encodes actin depolymerizing factor 5 (ADF5).	G_box2_bZIPMyb_box3_MYBMyb_box1_MYBHSE1_HSFMyb_box5_MYBW_box_WRKYDREB_AP2_EREBP	RARGE-DROUGHT
SIN_1004684	AT3G50740	UGT72E1 is an UDPG:coniferyl alcohol glucosyltransferase which specifically glucosylates sinapyl- and coniferyl aldehydes. The enzyme is thought to be involved in lignin metabolism.	Myb_box3_MYBHSE1_HSFMyb_box5_MYBMyb_box1_MYBW_box_WRKYDREB_AP2_EREBP	RARGE-LIGHT
SIN_1004965	AT5G55180	glycosyl hydrolase family 17 protein similar to hydrolase, hydrolyzing O-glycosyl compounds [Arabidopsis thaliana] (TAIR:AT4G26830.1) similar to elicitor inducible beta-1,3-glucanase NtEIG-E76 [Nicotiana tabacum] (GB:BAB17320.1) similar to beta-1,3-glucanase 2 [Ziziphus jujuba] (GB:AAZ40342.1) contains InterPro domain X8 (InterPro:IPR012946) contains InterPro domain Glycoside hydrolase, family 17…	Myb_box3_MYBMyb_box5_MYBMyb_box1_MYBW_box_WRKYMyb_box2_MYBG_box_bHLHG_box2_bZIPN_box_bHLH	RARGE-ABA, RARGE-COLD
SIN_1004991	AT5G54940	eukaryotic translation initiation factor SUI1, putative similar to eukaryotic translation initiation factor SUI1, putative [Arabidopsis thaliana] (TAIR:AT4G27130.1) similar to eukaryotic translation initiation factor SUI1, putative [Arabidopsis thaliana] (TAIR:AT5G54760.1) similar to eukaryotic translation initiation factor SUI1, putative [Arabidopsis thaliana] (TAIR:AT1G54290.1) similar to putat…	Myb_box3_MYBMyb_box1_MYBMyb_box5_MYBW_box_WRKYMyb_box2_MYBG_box_bHLHGCC_box_AP2_EREBP	DRASTIC-DROUGHT, DRASTIC-NACL
SIN_1005066	AT1G80440	kelch repeat-containing F-box family protein similar to kelch repeat-containing F-box family protein [Arabidopsis thaliana] (TAIR:AT1G15670.1) similar to kelch repeat-containing F-box-like [Oryza sativa (japonica cultivar-group)] (GB:BAD25000.1) contains InterPro domain Cyclin-like F-box (InterPro:IPR001810) contains InterPro domain Galactose oxidase, central (InterPro:IPR011043) contains InterPr…	AuxRE_ARFHSE1_HSFMyb_box5_MYBW_box_WRKYC_ABRE_bZIPN_box_bHLH	DRASTIC-COLD
SIN_1005072	AT1G64980	similar to conserved hypothetical protein [Medicago truncatula] (GB:ABE90022.1) contains domain Nucleotide-diphospho-sugar transferases (SSF53448)	AuxRE_ARFMyb_box3_MYBMyb_box5_MYBMyb_box1_MYBW_box_WRKYG_box_bHLHDREB_AP2_EREBPG_box2_bZIP	DRASTIC-COLD, DRASTIC-NACL
SIN_1005308	AT2G20560	DNAJ heat shock family protein similar to DNAJ heat shock family protein [Arabidopsis thaliana] (TAIR:AT4G28480.1) similar to Heat shock protein DnaJ [Medicago truncatula] (GB:ABE89016.1) contains InterPro domain HSP40/DnaJ peptide-binding (InterPro:IPR008971) contains InterPro domain Chaperone DnaJ, C-terminal (InterPro:IPR002939) contains InterPro domain Heat shock protein DnaJ (InterPro:IPR003…	HSE1_HSFMyb_box5_MYBMyb_box1_MYBW_box_WRKYC_ABRE_bZIPGCC_box_AP2_EREBPNac_box_NAC	RARGE-REHYDRATION
SIN_1005451	AT2G36830	encodes a tonoplast intrinsic protein, which functions as water channel. highly expressed in root, stem, cauline leaves and flowers.	HSE1_HSFMyb_box5_MYBW_box_WRKYAuxRE_ARFDREB_AP2_EREBP	DRASTIC-DROUGHT
SIN_1005477	AT2G37040	encodes a protein similar to phenylalanine ammonia-lyase	G_box2_bZIPMyb_box1_MYBMyb_box5_MYBW_box_WRKYMyb_box2_MYBDREB_AP2_EREBPN_box_bHLHC_ABRE_bZIP	DRASTIC-COLD, RARGE-LIGHT
SIN_1005545	AT5G09460	transcription factor/ transcription regulator similar to SAC51 (SUPPRESSOR OF ACAULIS 51), transcription factor/ transcription regulator [Arabidopsis thaliana] (TAIR:AT5G64340.1) similar to Os03g0391700 [Oryza sativa (japonica cultivar-group)] (GB:NP_001050282.1) contains InterPro domain Helix-loop-helix DNA-binding (InterPro:IPR011598)	G_box2_bZIPMyb_box3_MYBMyb_box1_MYBHSE1_HSFMyb_box5_MYBW_box_WRKYMyb_box2_MYBAuxRE_ARFNac_box_NAC	DRASTIC-COLD, DRASTIC-NACL
SIN_1005731	AT1G01260	basic helix-loop-helix (bHLH) family protein similar to basic helix-loop-helix (bHLH) family protein [Arabidopsis thaliana] (TAIR:AT2G46510.1) similar to Os01g0235700 [Oryza sativa (japonica cultivar-group)] (GB:NP_001042524.1) similar to bHLH protein -like [Oryza sativa (japonica cultivar-group)] (GB:BAD81265.1) contains InterPro domain Helix-loop-helix DNA-binding (InterPro:IPR011598) contains …	Myb_box3_MYBHSE1_HSFMyb_box5_MYBMyb_box1_MYBW_box_WRKYG_box_bHLHGCC_box_AP2_EREBPN_box_bHLH?HBE_HB	RARGE-ABA, RARGE-COLD, RARGE-LIGHT
SIN_1005741	AT2G46600	calcium-binding protein, putative similar to PBP1 (PINOID-BINDING PROTEIN 1), calcium ion binding [Arabidopsis thaliana] (TAIR:AT5G54490.1) similar to Os02g0122600 [Oryza sativa (japonica cultivar-group)] (GB:NP_001045728.1) similar to Os06g0683400 [Oryza sativa (japonica cultivar-group)] (GB:NP_001058389.1) similar to EF-hand Ca2+-binding protein CCD1 [Triticum aestivum] (GB:AAF86307.1) contains…	HSE1_HSFMyb_box5_MYBMyb_box1_MYBW_box_WRKYDREB_AP2_EREBPN_box_bHLH	RARGE-LIGHT
SIN_1005752	AT2G46680	encodes a putative transcription factor that contains a homeodomain closely linked to a leucine zipper motif. Transcript is detected in all tissues examined. Is transcriptionally regulated in an ABA-dependent manner and may act in a signal transduction pathway which mediates a drought response.	Myb_box3_MYBMyb_box1_MYBMyb_box5_MYBW_box_WRKYDREB_AP2_EREBP	RARGE-COLD, RARGE-DROUGHT
SIN_1006469	AT5G17230	Encodes phytoene synthase.	G_box2_bZIPMyb_box3_MYBMyb_box1_MYBHSE1_HSFMyb_box5_MYBW_box_WRKYNac_box_NAC	RARGE-ABA
SIN_1006923	AT5G47560	Encodes a tonoplast malate/fumarate transporter.	HSE1_HSFMyb_box5_MYBAuxRE_ARFNac_box_NAC	RARGE-LIGHT
SIN_1006991	AT1G62050	similar to ankyrin repeat family protein [Arabidopsis thaliana] (TAIR:AT1G11740.1) similar to hypothetical protein [Oryza sativa (japonica cultivar-group)] (GB:BAC80109.1) contains InterPro domain Ankyrin (InterPro:IPR002110)	Myb_box1_MYBMyb_box5_MYBN_box_bHLH	RARGE-ABA
SIN_1007045	AT4G05180	Encodes the PsbQ subunit of the oxygen evolving complex of photosystem II.	Myb_box3_MYBMyb_box1_MYBHSE1_HSFMyb_box5_MYBW_box_WRKYMyb_box2_MYBDREB_AP2_EREBPG_box_bHLHMyb_box4_MYB	RARGE-ABA, RARGE-NACL
SIN_1007180	AT2G28320	pleckstrin homology (PH) domain-containing protein / lipid-binding START domain-containing protein similar to pleckstrin homology (PH) domain-containing protein / lipid-binding START domain-containing protein [Arabidopsis thaliana] (TAIR:AT3G54800.2) similar to unknown protein [Oryza sativa (japonica cultivar-group)] (GB:AAK21344.1) contains InterPro domain Protein of unknown function DUF1336 (In…	Myb_box1_MYBHSE1_HSFMyb_box5_MYBW_box_WRKY	DRASTIC-DROUGHT
SIN_1007258	AT3G07700	ABC1 family protein similar to ATATH13 (ABC2 homolog 13) [Arabidopsis thaliana] (TAIR:AT5G64940.2) similar to Os09g0250700 [Oryza sativa (japonica cultivar-group)] (GB:NP_001062679.1) similar to ABC-1 [Crocosphaera watsonii WH 8501] (GB:ZP_00517317.1) contains InterPro domain Protein kinase-like (InterPro:IPR011009) contains InterPro domain ABC-1 (InterPro:IPR004147)	AuxRE_ARFHSE1_HSFMyb_box5_MYBMyb_box1_MYBW_box_WRKYDREB_AP2_EREBPC_ABRE_bZIP	RARGE-ABA
SIN_1007309	AT2G02100	LCR69/PDF2.2 (Low-molecular-weight cysteine-rich 69) protease inhibitor Identical to Low-molecular-weight cysteine-rich protein LCR69 precursor (LCR69) [Arabidopsis Thaliana] (GB:Q39182GB:Q42011) similar to LCR68/PDF2.3 (Low-molecular-weight cysteine-rich 68), protease inhibitor [Arabidopsis thaliana] (TAIR:AT2G02130.1) similar to protease inhibitor II (GB:AAA91049.1) contains InterPro domain Gam…	Myb_box3_MYBMyb_box1_MYBHSE1_HSFMyb_box5_MYBMyb_box2_MYB	GEO-WOUNDING
SIN_1007376	AT1G05805	basic helix-loop-helix (bHLH) family protein similar to DNA binding / transcription factor [Arabidopsis thaliana] (TAIR:AT2G43140.1) similar to B1065G12.3 [Oryza sativa (japonica cultivar-group)] (GB:BAB90521.1) similar to Os01g0900800 [Oryza sativa (japonica cultivar-group)] (GB:NP_001045106.1) contains InterPro domain Helix-loop-helix DNA-binding (InterPro:IPR011598) contains InterPro domain Ba…	Myb_box3_MYBMyb_box1_MYBMyb_box5_MYBNac_box_NACG_box_bHLH	GEO-WOUNDING
SIN_1007380	AT3G59340	similar to unknown protein [Arabidopsis thaliana] (TAIR:AT3G59310.1) similar to Os05g0299500 [Oryza sativa (japonica cultivar-group)] (GB:NP_001055130.1) similar to Os08g0540000 [Oryza sativa (japonica cultivar-group)] (GB:NP_001062380.1) similar to anthocyanin-related membrane protein 1 (Anm1)-like [Oryza sativa (japonica cultivar-group)] (GB:BAD34418.1) contains InterPro domain Protein of unkno…	Myb_box3_MYBMyb_box1_MYBHSE1_HSFMyb_box5_MYBW_box_WRKYAuxRE_ARFG_box_bHLH	GEO-UV-B
SIN_1007390	AT1G20510	OPCL1 (OPC-8:0 COA LIGASE1) 4-coumarate-CoA ligase similar to 4-coumarate--CoA ligase family protein / 4-coumaroyl-CoA synthase family protein [Arabidopsis thaliana] (TAIR:AT1G20480.1) similar to 4-coumarate--CoA ligase family protein / 4-coumaroyl-CoA synthase family protein [Arabidopsis thaliana] (TAIR:AT5G38120.1) similar to Putative AMP-binding protein [Oryza sativa (japonica cultivar-group)]…	Myb_box1_MYBHSE1_HSFMyb_box5_MYBW_box_WRKYMyb_box2_MYBAuxRE_ARFG_box_bHLHMyb_box4_MYB	GEO-DROUGHT, GEO-IRON
SIN_1007413	AT1G20980	Encodes a nuclear plant-specific protein with features characteristic of a transcriptional regulator, including a nuclear localization signal sequence, a plant-specific DNA binding domain (the SBP box), and a protein interaction motif (ankyrin repeats). It unctions as a transcriptional regulator that plays a role not only in sensitivity to FB1, but also in the development of normal plant architec…	G_box2_bZIPMyb_box3_MYBMyb_box1_MYBHSE1_HSFMyb_box5_MYBW_box_WRKY	GEO-NACL, GEO-UV-B, GEO-HEAT, GEO-OSMOTIC
SIN_1007591	AT2G06520	Encodes a protein with sequence similarity to the spinach photosystem II subunit PsbX.	G_box2_bZIPMyb_box3_MYBMyb_box1_MYBHSE1_HSFMyb_box5_MYBW_box_WRKY	GEO-IRON
SIN_1007629	AT4G33050	EDA39 (embryo sac development arrest 39) calmodulin binding similar to calmodulin-binding family protein [Arabidopsis thaliana] (TAIR:AT2G26190.1) similar to IQ calmodulin-binding re (GB:ABE79293.1) similar to Os01g0570800 [Oryza sativa (japonica cultivar-group)] (GB:NP_001043374.1) similar to Os05g0197300 [Oryza sativa (japonica cultivar-group)] (GB:NP_001054871.1) contains InterPro domain IQ ca…	G_box2_bZIPMyb_box1_MYBHSE1_HSFMyb_box5_MYBW_box_WRKYMyb_box2_MYBAuxRE_ARFNac_box_NAC	GEO-UV-B
SIN_1007659	AT2G19590	encodes a protein whose sequence is similar to 1-aminocyclopropane-1-carboxylate oxidase	G_box2_bZIPMyb_box3_MYBMyb_box1_MYBHSE1_HSFMyb_box5_MYB	GEO-COLD, GEO-DROUGHT, GEO-ALUMINIUM
SIN_1007771	AT5G06530	ABC transporter family protein Identical to White-brown complex homolog protein 23 (WBC23) [Arabidopsis Thaliana] (GB:Q93YS4GB:Q94EX0GB:Q9FG17) similar to ABC transporter family protein [Arabidopsis thaliana] (TAIR:AT3G52310.1) similar to Putative ABC transporter [Oryza sativa (japonica cultivar-group)] (GB:AAM51832.1) similar to Os03g0157400 [Oryza sativa (japonica cultivar-group)] (GB:NP_001049…	Myb_box3_MYBMyb_box1_MYBHSE1_HSFMyb_box5_MYBW_box_WRKYNac_box_NACG_box_bHLH	DRASTIC-DROUGHT, RARGE-ABA, RARGE-LIGHT, RARGE-NACL
SIN_1007899	AT3G27820	Encodes a peroxisome membrane-bound monodehydroascorbate reductase, involved in the ascorbate-glutathione cycle which removes toxic H2O2	HSE1_HSFMyb_box5_MYBW_box_WRKYMyb_box2_MYB	DRASTIC-DROUGHT, DRASTIC-NACL
SIN_1008018	AT5G39660	Dof-type zinc finger domain-containing protein, identical to H-protein promoter binding factor-2a GI:3386546 from (Arabidopsis thaliana). Interacts with LKP2 and FKF1, but its overexpression does not change flowering time under short or long day conditions.	AuxRE_ARFHSE1_HSFMyb_box5_MYBG_box_bHLHG_box2_bZIP	DRASTIC-DROUGHT
SIN_1008147	AT5G13760	similar to unknown protein [Arabidopsis thaliana] (TAIR:AT3G04440.1) similar to hypothetical protein [Oryza sativa (japonica cultivar-group)] (GB:BAC20799.1) similar to Os07g0656100 [Oryza sativa (japonica cultivar-group)] (GB:NP_001060501.1) contains InterPro domain Protein of unknown function DUF580 (InterPro:IPR007603)	G_box2_bZIPMyb_box3_MYBMyb_box1_MYBHSE1_HSFMyb_box5_MYBG_box_bHLHGCC_box_AP2_EREBPMyb_box4_MYB	RARGE-NACL
SIN_1008172	AT3G52070	similar to hypothetical protein MtrDRAFT_AC136506g13v1 [Medicago truncatula] (GB:ABE82322.1)	G_box2_bZIPHSE1_HSFMyb_box5_MYBW_box_WRKYAuxRE_ARFNac_box_NACG_box_bHLH	DRASTIC-COLD
SIN_1008223	AT5G40850	Encodes a urophorphyrin III methylase that catalyzes S-adenosyl-L-methionine-dependent transmethylation in a multistep process involving the formation of a covalently linked complex with S-adenosyl-L-methionine.	G_box2_bZIPMyb_box3_MYBMyb_box1_MYBHSE1_HSFMyb_box5_MYBMyb_box2_MYBAuxRE_ARFNac_box_NACGCC_box_AP2_EREBPHBE_HB	DRASTIC-DROUGHT, RARGE-COLD, RARGE-DROUGHT, RARGE-LIGHT
SIN_1008266	AT5G17670	similar to Os02g0129900 [Oryza sativa (japonica cultivar-group)] (GB:NP_001045780.1) similar to unnamed protein product [Ostreococcus tauri] (GB:CAL56717.1) contains InterPro domain PGAP1-like (InterPro:IPR012908)	HSE1_HSFMyb_box5_MYBW_box_WRKY	DRASTIC-DROUGHT, DRASTIC-NACL, RARGE-REHYDRATION
SIN_1008273	AT3G42960	Arabidopsis homolog of TASSELSEED2. Expressed specifically in tapetal cells.	Myb_box3_MYBHSE1_HSFMyb_box5_MYBMyb_box1_MYBW_box_WRKY	DRASTIC-COLD, DRASTIC-DROUGHT, DRASTIC-NACL
SIN_1008275	AT1G64850	calcium-binding EF hand family protein similar to unknown protein [Arabidopsis thaliana] (TAIR:AT4G37445.1) similar to B0403H10-OSIGBa0105A11.11 [Oryza sativa (indica cultivar-group)] (GB:CAH67859.1) similar to Os04g0601400 [Oryza sativa (japonica cultivar-group)] (GB:NP_001053764.1) similar to Os04g0601500 [Oryza sativa (japonica cultivar-group)] (GB:NP_001053765.1) contains InterPro domain EF-H…	G_box2_bZIPHSE1_HSFMyb_box5_MYBW_box_WRKYAuxRE_ARF?HBE_HB	DRASTIC-COLD, DRASTIC-NACL
SIN_1008646	AT3G55520	immunophilin, putative / FKBP-type peptidyl-prolyl cis-trans isomerase, putative similar to peptidyl-prolyl cis-trans isomerase, putative / FK506-binding protein, putative [Arabidopsis thaliana] (TAIR:AT5G48570.1) similar to Peptidylprolyl isomerase, FKBP-type [Medicago truncatula] (GB:ABE83468.1) contains InterPro domain Peptidylprolyl isomerase, FKBP-type (InterPro:IPR001179)	G_box2_bZIPMyb_box1_MYBHSE1_HSFMyb_box5_MYBW_box_WRKYMyb_box2_MYBDREB_AP2_EREBPG_box_bHLH	DRASTIC-COLD, RARGE-ABA, RARGE-NACL
SIN_1008723	AT5G05730	ASA1 encodes the alpha subunit of anthranilate synthase, which catalyzes the rate-limiting step of tryptophan synthesis. ASA1 is induced by ethylene, and forms a link between ethylene signalling and auxin synthesis in roots.	Myb_box3_MYBMyb_box1_MYBHSE1_HSFMyb_box5_MYBW_box_WRKYGCC_box_AP2_EREBP	RARGE-ABA, RARGE-NACL
SIN_1008878	AT1G71980	protease-associated zinc finger (C3HC4-type RING finger) family protein similar to protease-associated zinc finger (C3HC4-type RING finger) family protein [Arabidopsis thaliana] (TAIR:AT1G22670.1) similar to ReMembR-H2 protein JR702, putative, expressed [Oryza sativa (japonica cultivar-group)] (GB:ABF94173.1) contains InterPro domain Protease-associated PA (InterPro:IPR003137) contains InterPro d…	AuxRE_ARFMyb_box3_MYBHSE1_HSFMyb_box5_MYBMyb_box1_MYBW_box_WRKYDREB_AP2_EREBPG_box2_bZIP	RARGE-ABA, RARGE-NACL
SIN_1008884	AT1G35670	Encodes a Ca(2+)-dependent, calmodulin-independent protein kinase that is rapidly induced by drought and high-salt stress but not by low-temperature stress or heat stress.	Myb_box3_MYBMyb_box1_MYBMyb_box5_MYB	DRASTIC-DROUGHT, RARGE-LIGHT, STRESSLINK-COLD-DROUGHT-SALT
SIN_1009023	AT1G20450	Encodes a gene induced by low temperature and dehydration. Inhibits e.coli growth while overexpressed. Belongs to the dehydrin protein family, which contains highly conserved stretches of 7-17 residues that are repetitively scattered in their sequences, the K-, S-, Y- and lysine rich segments. LTI29 and LTI30 double overexpressors confer cold tolerance. Localized to membranes and cytoplasm.	Myb_box1_MYBHSE1_HSFMyb_box5_MYBW_box_WRKYMyb_box2_MYBDREB_AP2_EREBPG_box_bHLHG_ABRE_bZIP	DRASTIC-DROUGHT
SIN_1009119	AT3G48880	F-box family protein similar to F-box family protein [Arabidopsis thaliana] (TAIR:AT4G11580.1) similar to Os10g0502900 [Oryza sativa (japonica cultivar-group)] (GB:NP_001064994.1) similar to putative Rhizobium-induced nodule development associated protein [Oryza sativa (japonica cultivar-group)] (GB:AAG13618.1) contains InterPro domain Cyclin-like F-box (InterPro:IPR001810) contains InterPro doma…	Myb_box1_MYBMyb_box5_MYBMyb_box2_MYBAuxRE_ARFDREB_AP2_EREBPGCC_box_AP2_EREBPMyb_box4_MYB	DRASTIC-COLD, DRASTIC-NACL
SIN_1009154	AT4G25700	Converts beta-carotene to zeaxanthin via cryptoxanthin.	G_box2_bZIPMyb_box3_MYBMyb_box1_MYBHSE1_HSFMyb_box5_MYBMyb_box2_MYBAuxRE_ARF	DRASTIC-COLD
SIN_1009176	AT4G27940	mitochondrial substrate carrier family protein similar to mitochondrial substrate carrier family protein [Arabidopsis thaliana] (TAIR:AT2G46320.1) similar to putative mitochondrial carrier protein [Hordeum vulgare subsp. vulgare] (GB:CAI84705.1) similar to Os08g0386800 [Oryza sativa (japonica cultivar-group)] (GB:NP_001061710.1) contains InterPro domain Adenine nucleotide translocator 1 (InterPro…	AuxRE_ARFHSE1_HSFMyb_box5_MYBMyb_box1_MYBW_box_WRKYG_box_bHLHNac_box_NACMyb_box4_MYB	DRASTIC-COLD, DRASTIC-DROUGHT, DRASTIC-NACL
SIN_1009530	AT1G51700	Encodes dof zinc finger protein (adof1).	Myb_box3_MYBHSE1_HSFMyb_box5_MYBMyb_box1_MYBW_box_WRKY	RARGE-DROUGHT, RARGE-NACL
SIN_1009764	AT5G48850	male sterility MS5 family protein similar to male sterility MS5 family protein [Arabidopsis thaliana] (TAIR:AT1G04770.1) similar to Os05g0506000 [Oryza sativa (japonica cultivar-group)] (GB:NP_001055980.1) similar to unknown [Oryza sativa] (GB:AAC72543.1) contains InterPro domain Tetratricopeptide region (InterPro:IPR013026) contains InterPro domain Tetratricopeptide TPR_2 (InterPro:IPR013105) co…	Myb_box3_MYBHSE1_HSFMyb_box5_MYBMyb_box1_MYBG_box2_bZIP	DRASTIC-DROUGHT, DRASTIC-NACL
SIN_1009978	AT3G22845	emp24/gp25L/p24 protein-related similar to emp24/gp25L/p24 family protein [Arabidopsis thaliana] (TAIR:AT3G07680.1) similar to coated vesicle membrane protein-like [Triticum aestivum] (GB:ABB90548.1) similar to Os03g0744800 [Oryza sativa (japonica cultivar-group)] (GB:NP_001051240.1) contains InterPro domain emp24/gp25L/p24 (InterPro:IPR000348) contains InterPro domain GOLD (InterPro:IPR009038)	Myb_box3_MYBMyb_box1_MYBHSE1_HSFMyb_box5_MYBW_box_WRKYNac_box_NACMyb_box4_MYBG_ABRE_bZIP	DRASTIC-NACL
SIN_1010007	AT3G22620	protease inhibitor/seed storage/lipid transfer protein (LTP) family protein similar to protease inhibitor/seed storage/lipid transfer protein (LTP)-related [Arabidopsis thaliana] (TAIR:AT1G05450.2) similar to expressed protein [Oryza sativa (japonica cultivar-group)] (GB:AAO37995.1) similar to Os07g0175500 [Oryza sativa (japonica cultivar-group)] (GB:NP_001059014.1) contains InterPro domain Plant…	G_box2_bZIPMyb_box3_MYBMyb_box1_MYBHSE1_HSFMyb_box5_MYBW_box_WRKY	RARGE-REHYDRATION
SIN_1010429	AT1G72820	mitochondrial substrate carrier family protein similar to mitochondrial substrate carrier family protein [Arabidopsis thaliana] (TAIR:AT5G26200.1) similar to Os09g0444700 [Oryza sativa (japonica cultivar-group)] (GB:NP_001063299.1) similar to Os03g0175200 [Oryza sativa (japonica cultivar-group)] (GB:NP_001049133.1) similar to mitochondrial carrier, putative, expressed [Oryza sativa (japonica cult…	Myb_box3_MYBMyb_box1_MYBHSE1_HSFMyb_box5_MYBW_box_WRKYAuxRE_ARFG_box_bHLH	RARGE-ABA, RARGE-LIGHT
SIN_1010487	AT5G22920	zinc finger (C3HC4-type RING finger) family protein similar to zinc finger (C3HC4-type RING finger) family protein [Arabidopsis thaliana] (TAIR:AT5G25560.1) similar to PGPD14 [Petunia x hybrida] (GB:AAD02556.1) contains InterPro domain Zinc finger, CHY-type (InterPro:IPR008913) contains InterPro domain Zinc finger, RING-type (InterPro:IPR001841)	Myb_box3_MYBMyb_box1_MYBHSE1_HSFMyb_box5_MYBW_box_WRKYAuxRE_ARFMyb_box4_MYBHBE_HB	DRASTIC-NACL
SIN_1010586	AT1G08380	Encodes subunit O of photosystem I.	Myb_box5_MYBW_box_WRKYGCC_box_AP2_EREBP	RARGE-COLD, RARGE-LIGHT
SIN_1010649	AT3G25250	Arabidopsis protein kinase	AuxRE_ARFHSE1_HSFMyb_box5_MYBMyb_box1_MYBW_box_WRKYG_box_bHLHG_box2_bZIPGCC_box_AP2_EREBPN_box_bHLH	RARGE-COLD
SIN_1010781	AT1G15950	Encodes a cinnamoyl CoA reductase. Involved in lignin biosynthesis.	HSE1_HSFMyb_box5_MYBW_box_WRKYMyb_box2_MYBAuxRE_ARFMyb_box4_MYB	DRASTIC-DROUGHT, DRASTIC-NACL
SIN_1010817	AT3G21240	encodes an isoform of 4-coumarate:CoA ligase (4CL), which is involved in the last step of the general phenylpropanoid pathway. The catalytic efficiency was in the following (descending) order: p-coumaric acid, caffeic acid, ferulic acid, 5-OH-ferulic acid and cinnamic acid. At4CL2 was unable to use sinapic acid as substrate.	AuxRE_ARFHSE1_HSFMyb_box5_MYBMyb_box1_MYBW_box_WRKYMyb_box2_MYBHBE_HB	DRASTIC-COLD, DRASTIC-DROUGHT, RARGE-ABA, RARGE-DROUGHT
SIN_1010904	AT3G48520	member of CYP94B	HSE1_HSFMyb_box5_MYBW_box_WRKY	DRASTIC-COLD, DRASTIC-DROUGHT, DRASTIC-NACL
SIN_1010917	AT5G50360	similar to unknown protein [Arabidopsis thaliana] (TAIR:AT5G63350.1) similar to hypothetical protein MtrDRAFT_AC135505g13v1 [Medicago truncatula] (GB:ABE82027.1)	HSE1_HSFMyb_box5_MYBMyb_box2_MYBNac_box_NACG_box_bHLHN_box_bHLHG_ABRE_bZIP	DRASTIC-NACL
SIN_1011125	AT2G37970	SOUL heme-binding family protein similar to SOUL heme-binding family protein [Arabidopsis thaliana] (TAIR:AT3G10130.1) similar to SOUL heme-binding protein Bacterial regulatory factor, effector [Medicago truncatula] (GB:ABE83861.1)	G_box2_bZIPMyb_box1_MYBMyb_box5_MYBGCC_box_AP2_EREBPMyb_box4_MYB	RARGE-COLD, RARGE-NACL
SIN_1011410	AT5G67190	encodes a member of the DREB subfamily A-5 of ERF/AP2 transcription factor family. The protein contains one AP2 domain. There are 16 members in this subfamily including RAP2.1, RAP2.9 and RAP2.10.	Myb_box3_MYBMyb_box1_MYBHSE1_HSFMyb_box5_MYB	STRESSLINK-COLD-DROUGHT-SALT
SIN_1011466	AT5G42650	Encodes a member of the cytochrome p450 CYP74 gene family that functions as an allene oxide synthase. This enzyme catalyzes dehydration of the hydroperoxide to an unstable allene oxide in the JA biosynthetic pathway. It shows a dual catalytic activity, the major one being a 13-AOS but also expressing a 9-AOS activity.	G_box2_bZIPMyb_box3_MYBMyb_box1_MYBHSE1_HSFMyb_box5_MYBW_box_WRKYDREB_AP2_EREBPG_box_bHLHN_box_bHLHMyb_box4_MYBG_ABRE_bZIP	DRASTIC-NACL
SIN_1011501	AT3G46940	deoxyuridine 5'-triphosphate nucleotidohydrolase family similar to Deoxyuridine 5'-triphosphate nucleotidohydrolase (dUTPase) (dUTP pyrophosphatase) (P18) (GB:P32518) contains InterPro domain DeoxyUTP pyrophosphatase (InterPro:IPR008180) contains InterPro domain DeoxyUTP pyrophosphatase subfamily 1 (InterPro:IPR008181) contains InterPro domain dCTP Deaminase (InterPro:IPR003232)	HSE1_HSFMyb_box5_MYB	DRASTIC-DROUGHT, DRASTIC-NACL, RARGE-DROUGHT, RARGE-NACL
SIN_1011670	AT2G30440	chloroplast thylakoidal processing peptidase similar to signal peptidase, putative [Arabidopsis thaliana] (TAIR:AT1G06870.1) similar to chloroplast thylakoidal processing peptidase [Medicago sativa] (GB:AAZ32902.1) similar to Os09g0453400 [Oryza sativa (japonica cultivar-group)] (GB:NP_001063344.1) similar to Os03g0765200 [Oryza sativa (japonica cultivar-group)] (GB:NP_001051375.1) contains Inter…	Myb_box3_MYBMyb_box1_MYBHSE1_HSFMyb_box5_MYBW_box_WRKYNac_box_NACDREB_AP2_EREBP	RARGE-NACL
SIN_1011824	AT2G23910	cinnamoyl-CoA reductase-related similar to cinnamoyl-CoA reductase-related [Arabidopsis thaliana] (TAIR:AT4G30470.1) similar to Ribosome-binding factor A [Medicago truncatula] (GB:ABE85146.1) contains InterPro domain NAD-dependent epimerase/dehydratase (InterPro:IPR001509)	Myb_box3_MYBHSE1_HSFMyb_box5_MYBMyb_box1_MYB	RARGE-COLD, RARGE-DROUGHT, RARGE-NACL
SIN_1012064	AT3G56360	similar to unknown protein [Arabidopsis thaliana] (TAIR:AT5G05250.1) similar to unknown protein [Oryza sativa (japonica cultivar-group)] (GB:AAP03420.1)	G_box2_bZIPMyb_box3_MYBMyb_box1_MYBHSE1_HSFMyb_box5_MYBW_box_WRKYNac_box_NACG_box_bHLHMyb_box4_MYB	RARGE-NACL
SIN_1012086	AT5G05340	peroxidase, putative Identical to Peroxidase 52 precursor (EC 1.11.1.7) (Atperox P52) (ATP49) (PER52) [Arabidopsis Thaliana] (GB:Q9FLC0) similar to peroxidase, putative [Arabidopsis thaliana] (TAIR:AT5G58400.1) similar to Peroxidase P7 (TP7) (GB:P00434) contains InterPro domain Haem peroxidase (InterPro:IPR010255) contains InterPro domain Haem peroxidase, plant/fungal/bacterial (InterPro:IPR00201…	AuxRE_ARFHSE1_HSFMyb_box5_MYBMyb_box1_MYBW_box_WRKY	RARGE-ABA
SIN_1012164	AT5G05580	Encodes a temperature sensitive plastidic fatty acid desaturase.	Myb_box5_MYBW_box_WRKYDREB_AP2_EREBPG_ABRE_bZIP	DRASTIC-DROUGHT, DRASTIC-NACL, RARGE-DROUGHT
SIN_1012229	AT2G39730	Rubisco activase, a nuclear-encoded chloroplast protein that consists of two isoforms arising from alternative splicing in most plants. Required for the light activation of rubisco.	G_box2_bZIPMyb_box1_MYBMyb_box5_MYBW_box_WRKYG_box1_bZIPG_box_bHLHMyb_box4_MYB	DRASTIC-COLD
SIN_1012279	AT5G57930	ACCUMULATION OF PHOTOSYSTEM ONE 2	Myb_box1_MYBHSE1_HSFMyb_box5_MYBW_box_WRKYAuxRE_ARF	RARGE-COLD
SIN_1012508	AT4G03200	similar to PREDICTED: similar to sperm protein SSP411 [Tribolium castaneum] (GB:XP_973977.1) similar to cold-induced thioredoxin domain-containing protein [Ammopiptanthus mongolicus] (GB:ABI97349.1) contains InterPro domain Six-hairpin glycosidase (InterPro:IPR008928) contains InterPro domain Thioredoxin-like fold (InterPro:IPR012336) contains InterPro domain Protein of unknown function DUF255 (I…	Myb_box1_MYBHSE1_HSFMyb_box5_MYBW_box_WRKYAuxRE_ARFNac_box_NACG_box_bHLH	GEO-IRON
SIN_1012518	AT2G47770	benzodiazepine receptor-related similar to peripheral-type benzodiazepine receptor [Solanum tuberosum] (GB:CAH10765.1) contains InterPro domain TspO/MBR-related protein (InterPro:IPR004307)	HSE1_HSFMyb_box5_MYBW_box_WRKYNac_box_NACDREB_AP2_EREBPG_box_bHLH	GEO-ABA
SIN_1012566	AT4G02280	Encodes a protein with sucrose synthase activity (SUS3).	Myb_box1_MYBHSE1_HSFMyb_box5_MYBW_box_WRKYMyb_box4_MYBG_ABRE_bZIP	GEO-DROUGHT, GEO-HEAT
SIN_1012609	AT3G62550	universal stress protein (USP) family protein similar to ethylene-responsive protein, putative [Arabidopsis thaliana] (TAIR:AT1G09740.1) similar to universal stress protein family [Medicago truncatula] (GB:ABE78101.1) contains InterPro domain Universal stress protein (Usp) (InterPro:IPR006015) contains InterPro domain UspA (InterPro:IPR006016)	Myb_box3_MYBMyb_box1_MYBHSE1_HSFMyb_box5_MYBW_box_WRKYDREB_AP2_EREBPGCC_box_AP2_EREBP	GEO-ABA, GEO-HEAT, GEO-OSMOTIC
SIN_1012641	AT2G47180	ATGOLS1 (ARABIDOPSIS THALIANA GALACTINOL SYNTHASE 1) transferase, transferring hexosyl groups similar to ATGOLS2 (ARABIDOPSIS THALIANA GALACTINOL SYNTHASE 2), transferase, transferring glycosyl groups / transferase, transferring hexosyl groups [Arabidopsis thaliana] (TAIR:AT1G56600.1) similar to galactinol synthase [Brassica napus] (GB:AAD26116.1) contains InterPro domain Glycosyl transferase, fa…	G_box2_bZIPHSE1_HSFMyb_box5_MYBMyb_box2_MYBNac_box_NACDREB_AP2_EREBPG_box_bHLHN_box_bHLHC_ABRE_bZIP	DRASTIC-COLD
SIN_1012698	AT1G32640	Encodes a 68 kD MYC-related transcriptional activator with a typical DNA binding domain of a basic region helix-loop-helix leucine zipper motif. Its transcription is induced by dehydration stress and ABA treatment and precedes the induction of rd22, whose expression ATMYC2 can activate. Negative regulator of blue light–mediated photomorphogenic growth and blue and far-red-light–regulated gene exp…	Myb_box3_MYBMyb_box1_MYBHSE1_HSFMyb_box5_MYBW_box_WRKYMyb_box2_MYBNac_box_NACDREB_AP2_EREBPG_box_bHLH	GEO-IRON
SIN_1012768	AT4G02380	Encodes AtLEA5 (late embryogenesis abundant like protein). Also known as SENESCENCE-ASSOCIATED GENE 21 (SAG21). Has a role on oxidative stress tolerance. mRNA levels are elevated in response to various stresses.	G_box2_bZIPMyb_box3_MYBMyb_box1_MYBHSE1_HSFMyb_box5_MYBW_box_WRKYDREB_AP2_EREBPHBE_HB	GEO-NACL, GEO-OSMOTIC
SIN_1012778	AT2G47710	universal stress protein (USP) family protein similar to unknown protein [Arabidopsis thaliana] (TAIR:AT5G49050.1) similar to fiber protein Fb19 [Gossypium barbadense] (GB:AAR07598.1) contains InterPro domain Universal stress protein (Usp) (InterPro:IPR006015) contains InterPro domain UspA (InterPro:IPR006016)	G_box2_bZIPMyb_box3_MYBMyb_box1_MYBHSE1_HSFMyb_box5_MYBW_box_WRKYMyb_box2_MYBDREB_AP2_EREBP	GEO-WOUNDING
SIN_1012796	AT3G62980	Encodes an auxin receptor that mediates auxin-regulated transcription. It contains leucine-rich repeats and an F-box and interacts with ASK1, ASK2 and AtCUL1 to form SCF-TIR1, an SCF ubiquitin ligase complex. Related to yeast Grr1p and human SKP2 proteins, involved in ubiquitin-mediated processes. Required for normal response to auxin and repressed in response to flagellin. As part of the SCF com…	HSE1_HSFMyb_box5_MYBW_box_WRKYMyb_box2_MYBDREB_AP2_EREBPG_box_bHLH	DRASTIC-COLD, RARGE-ABA, RARGE-LIGHT, RARGE-NACL
SIN_1012836	AT3G63120	CYCP11 (cyclin p11) cyclin-dependent protein kinase similar to CYCP4,1 (cyclin p4,1), cyclin-dependent protein kinase [Arabidopsis thaliana] (TAIR:AT2G44740.1) similar to PREG-like protein [Picea mariana] (GB:AAC32127.1) similar to Os05g0398000 [Oryza sativa (japonica cultivar-group)] (GB:NP_001055471.1) contains InterPro domain Cyclin, N-terminal (InterPro:IPR006671) contains InterPro domain Cyc…	AuxRE_ARFHSE1_HSFMyb_box5_MYBMyb_box1_MYBMyb_box2_MYBDREB_AP2_EREBPMyb_box4_MYB	DRASTIC-DROUGHT
SIN_1012968	AT2G36530	Involved in light-dependent cold tolerance and encodes an enolase.	G_box2_bZIPMyb_box1_MYBMyb_box5_MYBW_box_WRKYMyb_box2_MYB	RARGE-LIGHT, RARGE-NACL
SIN_1013004	AT2G27690	member of CYP94C	Myb_box5_MYBW_box_WRKYAuxRE_ARF	DRASTIC-DROUGHT, DRASTIC-NACL, RARGE-ABA, RARGE-DROUGHT
SIN_1013019	AT3G10080	germin-like protein, putative Identical to Germin-like protein subfamily 3 member 2 precursor [Arabidopsis Thaliana] (GB:Q9SR72) similar to germin-like protein, putative [Arabidopsis thaliana] (TAIR:AT1G18980.1) similar to Os03g0804700 [Oryza sativa (japonica cultivar-group)] (GB:NP_001051622.1) similar to germin-like protein [Physcomitrella patens subsp. patens] (GB:BAD86499.1) similar to Os02g0…	Myb_box3_MYBMyb_box1_MYBHSE1_HSFMyb_box5_MYBW_box_WRKYNac_box_NACN_box_bHLHMyb_box4_MYB	RARGE-COLD
SIN_1013236	AT1G44350	encodes a protein similar to IAA amino acid conjugate hydrolase.	Myb_box3_MYBMyb_box1_MYBHSE1_HSFMyb_box5_MYBW_box_WRKYMyb_box2_MYBAuxRE_ARFDREB_AP2_EREBPG_box_bHLH	DRASTIC-DROUGHT
SIN_1013665	AT1G25440	zinc finger (B-box type) family protein Identical to Zinc finger protein CONSTANS-LIKE 16 (COL16) [Arabidopsis Thaliana] (GB:Q8RWD0GB:Q9C6L4) similar to zinc finger (B-box type) family protein [Arabidopsis thaliana] (TAIR:AT1G68520.1) similar to zinc finger protein-like [Oryza sativa (japonica cultivar-group)] (GB:BAD54363.1) similar to Os06g0264200 [Oryza sativa (japonica cultivar-group)] (GB:NP…	Myb_box3_MYBMyb_box1_MYBMyb_box5_MYBAuxRE_ARFG_box1_bZIPG_box_bHLH?HBE_HB	STRESSLINK-OXIDATIVE-STRESS
SIN_1013701	AT3G18280	protease inhibitor/seed storage/lipid transfer protein (LTP) family protein similar to protease inhibitor/seed storage/lipid transfer protein (LTP) family protein [Arabidopsis thaliana] (TAIR:AT1G48750.1) similar to TED4 [Zinnia elegans] (GB:BAA06462.1) contains InterPro domain Plant lipid transfer/seed storage/trypsin-alpha amylase inhibitor (InterPro:IPR003612)	Myb_box1_MYBHSE1_HSFMyb_box5_MYBG_box_bHLHN_box_bHLH	RARGE-LIGHT
SIN_1013748	AT2G01340	similar to unknown protein [Arabidopsis thaliana] (TAIR:AT1G71015.1) similar to unknown [Glycine max] (GB:AAG38147.1)	Myb_box5_MYBMyb_box2_MYBNac_box_NACMyb_box4_MYB	DRASTIC-COLD
SIN_1013849	AT1G64500	glutaredoxin family protein similar to glutaredoxin family protein [Arabidopsis thaliana] (TAIR:AT4G10630.1) similar to Os01g0235900 [Oryza sativa (japonica cultivar-group)] (GB:NP_001042526.1) similar to hypothetical protein MtrDRAFT_AC139526g15v1 [Medicago truncatula] (GB:ABE80146.1) contains InterPro domain Thioredoxin-like fold (InterPro:IPR012336) contains InterPro domain Glutaredoxin (Inter…	AuxRE_ARFHSE1_HSFMyb_box5_MYBW_box_WRKY	RARGE-DROUGHT, RARGE-LIGHT, RARGE-NACL, STRESSLINK-ABA
SIN_1014111	AT4G01250	member of WRKY Transcription Factor Group II-e	Myb_box5_MYBW_box_WRKYMyb_box2_MYBAuxRE_ARF	RARGE-ABA, RARGE-LIGHT,RARGE-COLD
SIN_1014138	AT2G46370	An auxin-induced gene encoding a cytoplasmic localized phytochrome A signaling component protein similar to the GH3 family of proteins Loss of function mutants are defective in a variety of responses to jasmonic acid.	Myb_box1_MYBHSE1_HSFMyb_box5_MYBW_box_WRKYNac_box_NACDREB_AP2_EREBP	RARGE-ABA
SIN_1014344	AT4G14540	CCAAT-box binding transcription factor subunit B (NF-YB) (HAP3 ) (AHAP3) family Identical to Nuclear transcription factor Y subunit B-3 (AtNF-YB-3) (Transcriptional activator HAP3C) (NFYB3) [Arabidopsis Thaliana] (GB:O23310) similar to CCAAT-box binding transcription factor subunit B (NF-YB) (HAP3 ) (AHAP3) family (Hap3b) [Arabidopsis thaliana] (TAIR:AT5G47640.1) similar to transcription factor H…	G_box2_bZIPMyb_box3_MYBMyb_box1_MYBHSE1_HSFMyb_box5_MYBAuxRE_ARFG_box_bHLH	DRASTIC-DROUGHT, DRASTIC-NACL, RARGE-DROUGHT
SIN_1014505	AT5G54540	similar to unknown protein [Arabidopsis thaliana] (TAIR:AT4G25170.1) similar to expressed protein [Oryza sativa (japonica cultivar-group)] (GB:ABF94497.1) similar to Os08g0179900 [Oryza sativa (japonica cultivar-group)] (GB:NP_001061135.1)	G_box2_bZIPHSE1_HSFMyb_box5_MYBW_box_WRKY	DRASTIC-COLD, DRASTIC-NACL
SIN_1014517	AT4G27280	calcium-binding EF hand family protein similar to PBP1 (PINOID-BINDING PROTEIN 1), calcium ion binding [Arabidopsis thaliana] (TAIR:AT5G54490.1) similar to Avr9/Cf-9 rapidly elicited protein 20 [Nicotiana tabacum] (GB:AAV92890.1) contains InterPro domain EF-Hand type (InterPro:IPR011992) contains InterPro domain Calcium-binding EF-hand (InterPro:IPR002048)	Myb_box3_MYBMyb_box1_MYBHSE1_HSFMyb_box5_MYBDREB_AP2_EREBP	DRASTIC-DROUGHT
SIN_1014545	AT4G21570	similar to unknown protein [Arabidopsis thaliana] (TAIR:AT1G11200.1) similar to unknown [Medicago sativa] (GB:AAZ32885.1) similar to Os07g0506000 [Oryza sativa (japonica cultivar-group)] (GB:NP_001059733.1) contains InterPro domain Protein of unknown function DUF300 (InterPro:IPR005178)	G_box2_bZIPMyb_box1_MYBHSE1_HSFMyb_box5_MYBMyb_box2_MYBAuxRE_ARFDREB_AP2_EREBPG_box_bHLHMyb_box4_MYB	RARGE-ABA, RARGE-LIGHT
SIN_1014732	AT4G39010	glycosyl hydrolase family 9 protein Identical to Endoglucanase 24 precursor (EC 3.2.1.4) (Endo-1,4-beta glucanase 24) [Arabidopsis Thaliana] (GB:Q93YQ7GB:Q9SVJ2) similar to glycosyl hydrolase family 9 protein [Arabidopsis thaliana] (TAIR:AT4G39000.1) similar to Os09g0530200 [Oryza sativa (japonica cultivar-group)] (GB:NP_001063747.1) similar to endo-1,4-beta-glucanase precursor [Glycine max] (GB:…	Myb_box5_MYBW_box_WRKYDREB_AP2_EREBPN_box_bHLH	RARGE-LIGHT
SIN_1014868	AT4G34410	encodes a member of the ERF (ethylene response factor) subfamily B-3 of ERF/AP2 transcription factor family. The protein contains one AP2 domain. There are 18 members in this subfamily including ATERF-1, ATERF-2, AND ATERF-5.	AuxRE_ARFHSE1_HSFMyb_box5_MYBMyb_box1_MYBW_box_WRKYG_box_bHLHNac_box_NAC	RARGE-ABA
SIN_1014909	AT3G19450	Encodes a catalytically active cinnamyl alcohol dehydrogenase which uses p-coumaryl aldehyde as a preferred substrate. It can also use caffeyl, coniferyl and d-hydroxyconiferyl aldehydes as substrates.	G_box2_bZIPMyb_box3_MYBMyb_box1_MYBHSE1_HSFMyb_box5_MYBAuxRE_ARF	RARGE-DROUGHT
SIN_1015161	AT2G40880	cysteine proteinase inhibitor homolog	G_box2_bZIPHSE1_HSFMyb_box5_MYBW_box_WRKYNac_box_NACDREB_AP2_EREBPG_box_bHLHMyb_box4_MYB	DRASTIC-DROUGHT, DRASTIC-NACL
SIN_1015290	AT2G23070	casein kinase II alpha chain, putative similar to CKA2 (casein kinase II alpha chain 2), kinase [Arabidopsis thaliana] (TAIR:AT3G50000.1) similar to casein kinase II alpha subunit [Sinapis alba] (GB:CAD12663.1) contains InterPro domain Serine/threonine protein kinase (InterPro:IPR002290) contains InterPro domain Protein kinase-like (InterPro:IPR011009) contains InterPro domain Protein kinase (Int…	G_box2_bZIPMyb_box3_MYBMyb_box1_MYBMyb_box5_MYBMyb_box4_MYB	RARGE-COLD
SIN_1015311	AT3G24310	snapdragon myb protein 305 homolog (myb)	HSE1_HSFMyb_box5_MYBMyb_box2_MYB	RARGE-ABA, RARGE-LIGHT
SIN_1015434	AT3G14160	oxidoreductase, 2OG-Fe(II) oxygenase family protein similar to oxidoreductase, 2OG-Fe(II) oxygenase family protein [Arabidopsis thaliana] (TAIR:AT3G14140.1) similar to oxidoreductase, 2OG-Fe oxygenase family protein, putative, expressed [Oryza sativa (japonica cultivar-group)] (GB:ABF99549.1) similar to Os03g0816500 [Oryza sativa (japonica cultivar-group)] (GB:NP_001051693.1) contains InterPro do…	G_box2_bZIPHSE1_HSFMyb_box5_MYBW_box_WRKYAuxRE_ARFG_box_bHLHN_box_bHLH	RARGE-ABA
SIN_1015549	AT4G11600	Encodes glutathione peroxidase.	G_box2_bZIPMyb_box3_MYBMyb_box1_MYBHSE1_HSFMyb_box5_MYBW_box_WRKYMyb_box2_MYBG_box_bHLHGCC_box_AP2_EREBP	RARGE-ABA, RARGE-DROUGHT, RARGE-NACL
SIN_1015573	AT1G12770	EMB1586 (EMBRYO DEFECTIVE 1586) Identical to DEAD-box ATP-dependent RNA helicase 47 (EC 3.6.1.-) (RH47) [Arabidopsis Thaliana] (GB:Q8W4E1GB:Q9LN70GB:Q9LPX3) similar to eukaryotic translation initiation factor 4A, putative / eIF-4A, putative / DEAD box RNA helicase, putative [Arabidopsis thaliana] (TAIR:AT3G19760.1) similar to Os03g0219700 [Oryza sativa (japonica cultivar-group)] (GB:NP_001049403.…	G_box2_bZIPHSE1_HSFMyb_box5_MYBAuxRE_ARFN_box_bHLHMyb_box4_MYB	RARGE-LIGHT
SIN_1015777	AT1G71810	ABC1 family protein similar to ABC1 family protein [Arabidopsis thaliana] (TAIR:AT1G79600.1) similar to OSJNBb0003B01.25 [Oryza sativa (japonica cultivar-group)] (GB:CAE03633.1) similar to hypothetical protein all4960 [Nostoc sp. PCC 7120] (GB:NP_489000.1) similar to Os04g0640500 [Oryza sativa (japonica cultivar-group)] (GB:NP_001054036.1) contains InterPro domain Protein kinase-like (InterPro:IP…	HSE1_HSFMyb_box5_MYBAuxRE_ARFNac_box_NAC	RARGE-ABA, RARGE-LIGHT
SIN_1015892	AT2G43710	Encodes a stearoyl-ACP desaturase, involved in fatty acid desaturation. The ssi2 mutants have increased 18:0 and reduced 18:1 fatty acids. Exogenous application of glycerol to wild type plants mimics the ssi2 mutant phenotype. The altered 18:1 fatty acid content in the ssi2 mutants has an impact on SA- and JA-mediated defense signaling.	G_box2_bZIPMyb_box5_MYBW_box_WRKYAuxRE_ARFDREB_AP2_EREBPG_box1_bZIPG_box_bHLHABRE_ABI3_VP1	RARGE-ABA, RARGE-DROUGHT, RARGE-LIGHT, RARGE-NACL
SIN_1016069	AT5G58070	lipocalin, putative similar to temperature-induced lipocalin [Brassica napus] (GB:ABB02398.1) contains InterPro domain Calycin-like (InterPro:IPR011038) contains InterPro domain Lipocalin-like (InterPro:IPR013208) contains InterPro domain Lipocalin, bacterial and plant (InterPro:IPR002446) contains InterPro domain Calycin (InterPro:IPR012674)	Myb_box3_MYBMyb_box1_MYBMyb_box5_MYBW_box_WRKYMyb_box2_MYBNac_box_NACG_box1_bZIPG_box_bHLHG_ABRE_bZIP	DRASTIC-DROUGHT, DRASTIC-NACL
SIN_1016421	AT5G24270	encodes a calcium sensor that is essential for K+ nutrition, K+/Na+ selectivity, and salt tolerance. The protein is similar to calcineurin B. Lines carrying recessive mutations are hypersensitive to Na+ and Li+ stresses and is unable to grow in low K+. The growth defect is rescued by extracellular calcium.	Myb_box3_MYBMyb_box1_MYBMyb_box5_MYBW_box_WRKY	DRASTIC-DROUGHT
SIN_1016539	AT5G52400	member of CYP715A	HSE1_HSFMyb_box5_MYBW_box_WRKYDREB_AP2_EREBP	DRASTIC-DROUGHT
SIN_1016732	AT4G17500	Encodes a member of the ERF (ethylene response factor) subfamily B-3 of ERF/AP2 transcription factor family (ATERF-1). The protein contains one AP2 domain. There are 18 members in this subfamily including ATERF-1, ATERF-2, AND ATERF-5.	Myb_box3_MYBMyb_box1_MYBHSE1_HSFMyb_box5_MYBNac_box_NACG_box_bHLHMyb_box4_MYB	DRASTIC-COLD
SIN_1016929	AT4G28240	wound-responsive protein-related	Myb_box5_MYBMyb_box2_MYBDREB_AP2_EREBPG_box_bHLHN_box_bHLHMyb_box4_MYB	RARGE-COLD
SIN_1016974	AT2G43020	ATPAO2 (POLYAMINE OXIDASE 2) amine oxidase similar to ATPAO3 (POLYAMINE OXIDASE 3), oxidoreductase [Arabidopsis thaliana] (TAIR:AT3G59050.1) similar to amine oxidase family protein [Musa acuminata] (GB:ABF69974.1) similar to H0215F08.3 [Oryza sativa (indica cultivar-group)] (GB:CAH66792.1) similar to Os04g0623300 [Oryza sativa (japonica cultivar-group)] (GB:NP_001053923.1) contains InterPro domai…	G_box2_bZIPMyb_box3_MYBMyb_box1_MYBMyb_box5_MYBW_box_WRKYAuxRE_ARFDREB_AP2_EREBPG_box_bHLHN_box_bHLHMyb_box4_MYB	DRASTIC-NACL
SIN_1017109	AT1G37130	Identified as a mutant resistant to chlorate. Encodes nitrate reductase structural gene. Involved in nitrate assimilation. Has nitrate reductase activity. Up-regulated by the fungus P. indica. Binds transcription factor At2g35940.	Myb_box3_MYBMyb_box1_MYBHSE1_HSFMyb_box5_MYBN_box_bHLH	GEO-IRON
SIN_1017268	AT1G31230	Encodes a bifunctional aspartate kinase/homoserine dehydrogenase. These two activities catalyze the first and the third steps toward the synthesis of the essential amino acids threonine, isoleucine and methionine.	G_box2_bZIPMyb_box1_MYBHSE1_HSFMyb_box5_MYBW_box_WRKYG_box_bHLHG_ABRE_bZIP	GEO-ABA, GEO-NACL, GEO-HEAT, GEO-OSMOTIC
SIN_1017513	AT3G21150	zinc finger (B-box type) family protein similar to DNA binding / zinc ion binding [Arabidopsis thaliana] (TAIR:AT4G15248.1) similar to hypothetical protein [Oryza sativa (japonica cultivar-group)] (GB:BAD46419.1) contains InterPro domain Zinc finger, CONSTANS-type (InterPro:IPR002926) contains InterPro domain Cyclin-like (InterPro:IPR011028) contains InterPro domain Cyclin-related (InterPro:IPR01…	Myb_box3_MYBMyb_box1_MYBMyb_box5_MYBW_box_WRKYDREB_AP2_EREBPN_box_bHLHMyb_box4_MYB	GEO-NACL
SIN_1017588	AT3G51990	protein kinase family protein similar to protein kinase family protein [Arabidopsis thaliana] (TAIR:AT1G28390.1) similar to unknown protein [Oryza sativa (japonica cultivar-group)] (GB:AAV31339.1) similar to Os05g0387700 [Oryza sativa (japonica cultivar-group)] (GB:NP_001055424.1) contains InterPro domain Protein kinase-like (InterPro:IPR011009) contains InterPro domain Protein kinase (InterPro:I…	G_box2_bZIPMyb_box1_MYBHSE1_HSFMyb_box5_MYBW_box_WRKYDREB_AP2_EREBPN_box_bHLHMyb_box4_MYB	GEO-IRON
SIN_1017801	AT1G12610	encodes a member of the DREB subfamily A-1 of ERF/AP2 transcription factor family (DDF1). The protein contains one AP2 domain. There are six members in this subfamily, including CBF1, CBF2, and CBF3. Overexpression of this gene results in delayed flowering and dwarfism, reduction of gibberellic acid biosynthesis, and increased tolerance to high levels of salt. This gene is expressed in all tissue…	AuxRE_ARFHSE1_HSFMyb_box5_MYBMyb_box1_MYBNac_box_NACMyb_box4_MYB	GEO-UV-B
SIN_1018070	AT1G70580	Similar to glutamate-glyoxylate transaminase enzyme encoded by AOAT1	Myb_box3_MYBMyb_box1_MYBHSE1_HSFMyb_box5_MYBMyb_box2_MYBNac_box_NACG_box_bHLH	GEO-IRON
SIN_1018077	AT1G10740	similar to unknown protein [Arabidopsis thaliana] (TAIR:AT1G23330.1) similar to Os05g0408300 [Oryza sativa (japonica cultivar-group)] (GB:NP_001055523.1) similar to Lipase precursor (Triacylglycerol lipase) [Contains: Lipase 86 kDa form Lipase 46 kDa form] (GB:P04635) contains domain no description (G3D.3.40.50.1820) contains domain alpha/beta-Hydrolases (SSF53474)	Myb_box3_MYBMyb_box1_MYBHSE1_HSFMyb_box5_MYBMyb_box2_MYBNac_box_NACN_box_bHLH	GEO-COLD, GEO-DROUGHT
SIN_1018116	AT1G10550	predicted to function in cell wall modification	Myb_box1_MYBHSE1_HSFMyb_box5_MYBW_box_WRKYMyb_box2_MYBAuxRE_ARFNac_box_NAC	GEO-IRON
SIN_1018165	AT1G74020	Encodes AtSS-2 strictosidine synthase.	G_box2_bZIPMyb_box3_MYBMyb_box1_MYBMyb_box5_MYBW_box_WRKYNac_box_NAC	GEO-IRON
SIN_1018266	AT2G03890	phosphatidylinositol 3- and 4-kinase family protein similar to phosphatidylinositol 3- and 4-kinase family protein [Arabidopsis thaliana] (TAIR:AT1G26270.1) similar to phosphatidylinositol 3- and 4-kinase family protein [Arabidopsis thaliana] (TAIR:AT1G13640.1) similar to Phosphatidylinositol 3- and 4-kinase, catalytic [Medicago truncatula] (GB:ABE92357.1) similar to Os06g0283400 [Oryza sativa (j…	G_box2_bZIPMyb_box3_MYBMyb_box1_MYBHSE1_HSFMyb_box5_MYBW_box_WRKYNac_box_NAC	GEO-ALUMINIUM
SIN_1018324	AT1G68620	similar to unknown protein [Arabidopsis thaliana] (TAIR:AT5G16080.1) similar to CXE carboxylesterase [Actinidia deliciosa] (GB:ABB89015.1) contains InterPro domain Esterase/lipase/thioesterase (InterPro:IPR000379) contains InterPro domain Alpha/beta hydrolase fold-3 (InterPro:IPR013094)	G_box2_bZIPMyb_box1_MYBHSE1_HSFMyb_box5_MYBG_box_bHLHMyb_box4_MYBHBE_HB	DRASTIC-COLD, DRASTIC-DROUGHT
SIN_1018329	AT4G39670	similar to ACD11 (ACCELERATED CELL DEATH 11) [Arabidopsis thaliana] (TAIR:AT2G34690.1) similar to Os03g0710700 [Oryza sativa (japonica cultivar-group)] (GB:NP_001051050.1) similar to expressed protein [Oryza sativa (japonica cultivar-group)] (GB:ABF98504.1) contains domain GLYCOLIPID TRANSFER PROTEIN-RELATED (PTHR10219)	HSE1_HSFMyb_box5_MYB	RARGE-ABA, RARGE-COLD, RARGE-DROUGHT, RARGE-LIGHT
SIN_1018558	AT4G17550	transporter-related similar to glycerol-3-phosphate transporter, putative / glycerol 3-phosphate permease, putative [Arabidopsis thaliana] (TAIR:AT3G47420.1) similar to transporter, putative [Brassica oleracea] (GB:ABD65069.1) similar to transporter, putative [Brassica oleracea] (GB:ABD65148.1) contains InterPro domain Major facilitator superfamily (InterPro:IPR007114) contains InterPro domain Ma…	Myb_box1_MYBHSE1_HSFMyb_box5_MYBW_box_WRKYAuxRE_ARFG_box_bHLH	DRASTIC-COLD
SIN_1018627	AT2G41660	Essential for hydrotropism in roots. Mutant roots are defective in hydrotropism, and have slightly reduced phototropism and modified wavy growth response. Has normal gravitropism and root elongation.	AuxRE_ARFMyb_box5_MYBMyb_box1_MYBW_box_WRKYMyb_box2_MYBG_box_bHLH	DRASTIC-COLD, DRASTIC-NACL, RARGE-ABA, STRESSLINK-OXIDATIVE-STRESS
SIN_1018679	AT3G47930	L-Galactono-1,4-lactone dehydrogenase, catalyzes the final step of ascorbate biosynthesis	G_box2_bZIPMyb_box3_MYBMyb_box1_MYBHSE1_HSFMyb_box5_MYBW_box_WRKYMyb_box2_MYBAuxRE_ARFN_box_bHLH	RARGE-ABA
SIN_1019000	AT3G24120	myb family transcription factor similar to UNE16 (unfertilized embryo sac 16), transcription factor [Arabidopsis thaliana] (TAIR:AT4G13640.1) similar to myb family transcription factor-like [Oryza sativa (japonica cultivar-group)] (GB:BAD26189.1) similar to Os02g0174000 [Oryza sativa (japonica cultivar-group)] (GB:NP_001046045.1) contains InterPro domain Homeodomain-like (InterPro:IPR009057) cont…	HSE1_HSFMyb_box5_MYB	RARGE-COLD, RARGE-NACL
SIN_1019060	AT1G75270	DHAR2 glutathione dehydrogenase (ascorbate) similar to DHAR1 (DEHYDROASCORBATE REDUCTASE), glutathione dehydrogenase (ascorbate) [Arabidopsis thaliana] (TAIR:AT1G19570.1) similar to dehydroascorbate reductase [Nicotiana tabacum] (GB:AAL71857.1) contains InterPro domain Thioredoxin-like fold (InterPro:IPR012336) contains InterPro domain Glutathione S-transferase, N-terminal (InterPro:IPR004045) co…	G_box2_bZIPHSE1_HSFMyb_box5_MYBW_box_WRKYMyb_box2_MYBNac_box_NACDREB_AP2_EREBPC_ABRE_bZIP	DRASTIC-DROUGHT
SIN_1019315	AT2G42810	Encodes a phytochrome-specific type 5 serine/threonine protein phosphatase. It dephosphorylates active Pfr-phytochromes. Controls light signal flux by enhancing phytochrome stability and affinity for a signal transducer. It localizes to the cytoplasm in darkness and in the nucleus in light. The gene is alternately spliced. This variant does not contain membrane domains.	G_box2_bZIPMyb_box1_MYBHSE1_HSFMyb_box5_MYBW_box_WRKYAuxRE_ARFC_ABRE_bZIP	DRASTIC-COLD, DRASTIC-NACL
SIN_1019435	AT1G53320	Member of TLP family	Myb_box3_MYBMyb_box1_MYBHSE1_HSFMyb_box5_MYBW_box_WRKY?HBE_HB	DRASTIC-COLD
SIN_1019572	AT1G30520	acyl-activating enzyme 14 (AAE14) similar to 4-coumarate--CoA ligase family protein / 4-coumaroyl-CoA synthase family protein [Arabidopsis thaliana] (TAIR:AT4G19010.1) similar to Acyl-CoA synthetase (ISS) [Ostreococcus tauri] (GB:CAL50517.1) similar to Os08g0130400 [Oryza sativa (japonica cultivar-group)] (GB:NP_001060922.1) contains InterPro domain AMP-dependent synthetase and ligase (InterPro:I…	HSE1_HSFMyb_box5_MYBW_box_WRKYAuxRE_ARFNac_box_NAC	DRASTIC-COLD, RARGE-COLD
SIN_1019640	AT1G17020	Encodes a novel member of the Fe(II)/ascorbate oxidase gene family senescence-related gene.	Myb_box3_MYBMyb_box1_MYBMyb_box5_MYBW_box_WRKYNac_box_NACDREB_AP2_EREBP	DRASTIC-COLD, DRASTIC-DROUGHT, RARGE-DROUGHT, RARGE-NACL
SIN_1019758	AT2G04350	long-chain-fatty-acid--CoA ligase family protein / long-chain acyl-CoA synthetase family protein (LACS8) similar to LACS9 (LONG CHAIN ACYL-COA SYNTHETASE 9), long-chain-fatty-acid-CoA ligase [Arabidopsis thaliana] (TAIR:AT1G77590.1) similar to Os05g0317200 [Oryza sativa (japonica cultivar-group)] (GB:NP_001055177.1) similar to putative long chain acyl-CoA synthetase 9 [Trifolium pratense] (GB:BAE…	HSE1_HSFMyb_box5_MYBMyb_box1_MYBW_box_WRKYG_box_bHLHDREB_AP2_EREBPC_ABRE_bZIPG_box2_bZIPMyb_box4_MYB	RARGE-ABA, RARGE-DROUGHT, RARGE-NACL
SIN_1019779	AT1G06680	Encodes a 23 kD extrinsic protein that is part of photosystem II and participates in the regulation of oxygen evolution.	G_box2_bZIPMyb_box3_MYBMyb_box1_MYBMyb_box5_MYBMyb_box2_MYBG_box1_bZIPG_box_bHLHG_ABRE_bZIP	DRASTIC-COLD, DRASTIC-NACL
SIN_1019791	AT2G32240	similar to unknown protein [Arabidopsis thaliana] (TAIR:AT1G05320.3) similar to kinesin, putative [Leishmania major] (GB:CAJ04095.1) similar to OSIGBa0126B18.8 [Oryza sativa (indica cultivar-group)] (GB:CAH66915.1) similar to OSJNBa0008M17.5 [Oryza sativa (japonica cultivar-group)] (GB:CAE04334.2) contains InterPro domain Prefoldin (InterPro:IPR009053) contains InterPro domain Spectrin repeat (In…	G_box2_bZIPMyb_box3_MYBMyb_box1_MYBHSE1_HSFMyb_box5_MYBW_box_WRKY	RARGE-NACL
SIN_1020232	AT5G63160	BT1 (BTB and TAZ domain protein 1) protein binding / transcription regulator similar to BT2 (BTB and TAZ domain protein 2), protein binding / transcription regulator [Arabidopsis thaliana] (TAIR:AT3G48360.1) similar to hypothetical protein [Trifolium pratense] (GB:BAE71259.1) contains InterPro domain Zinc finger, TAZ-type (InterPro:IPR000197) contains InterPro domain BTB (InterPro:IPR000210) cont…	Myb_box3_MYBMyb_box1_MYBMyb_box5_MYBW_box_WRKYG_box_bHLH?HBE_HB	DRASTIC-DROUGHT, DRASTIC-NACL, RARGE-NACL
SIN_1020433	AT5G62520	Encodes a protein with similarity to RCD1 but without the WWE domain. The protein does have a PARP signature upstream of the C-terminal protein interaction domain. The PARP signature may bind NAD+ and attach the ADP-ribose-moiety from NAD+ to the target molecule. Its presence suggests a role for the protein in ADP ribosylation. Up-regulated by NaCl. SRO5 and P5CDH (an overlapping gene in the anti…	HSE1_HSFMyb_box5_MYBW_box_WRKYMyb_box2_MYBDREB_AP2_EREBP	DRASTIC-COLD
SIN_1020462	AT3G48000	putative (NAD+) aldehyde dehydrogenase (At3g48000) mRNA,	G_box2_bZIPMyb_box1_MYBHSE1_HSFMyb_box5_MYBW_box_WRKYNac_box_NACN_box_bHLH	RARGE-ABA, RARGE-NACL
SIN_1020509	AT1G19000	myb family transcription factor similar to myb family transcription factor [Arabidopsis thaliana] (TAIR:AT1G74840.1) similar to Putative DNA binding protein, identical [Lycopersicon esculentum] (GB:AAX95766.1) contains InterPro domain Homeodomain-related (InterPro:IPR012287) contains InterPro domain Homeodomain-like (InterPro:IPR009057) contains InterPro domain Myb-like DNA-binding region, SHAQKY…	HSE1_HSFMyb_box5_MYBW_box_WRKYNac_box_NACG_box1_bZIPG_box_bHLHMyb_box4_MYBG_ABRE_bZIP	RARGE-NACL
SIN_1020513	AT3G19640	magnesium transporter CorA-like family protein (MRS2-3) similar to magnesium transporter CorA-like family protein (MRS2-1) [Arabidopsis thaliana] (TAIR:AT1G16010.1) similar to Os01g0908500 [Oryza sativa (japonica cultivar-group)] (GB:NP_001045144.1) similar to Mg2+ transporter protein, CorA-like [Medicago truncatula] (GB:ABE86185.1) contains InterPro domain Mg2+ transporter protein, CorA-like (In…	Myb_box1_MYBMyb_box5_MYBMyb_box2_MYBG_box_bHLH	DRASTIC-COLD
SIN_1020533	AT4G19390	similar to structural constituent of ribosome [Arabidopsis thaliana] (TAIR:AT5G13720.1) similar to Os07g0656700 [Oryza sativa (japonica cultivar-group)] (GB:NP_001060506.1) similar to Os06g0710300 [Oryza sativa (japonica cultivar-group)] (GB:NP_001058543.1) similar to Uncharacterized protein UPF0114 [Thiomicrospira denitrificans ATCC 33889] (GB:YP_393149.1) contains InterPro domain Uncharacterize…	HSE1_HSFMyb_box5_MYBW_box_WRKYMyb_box2_MYBN_box_bHLHC_ABRE_bZIP	DRASTIC-DROUGHT, DRASTIC-NACL, RARGE-LIGHT
SIN_1020539	AT5G45310	similar to Os01g0962100 [Oryza sativa (japonica cultivar-group)] (GB:NP_001045475.1) similar to hypothetical protein [Oryza sativa (japonica cultivar-group)] (GB:BAC84156.1) contains InterPro domain Protein kinase PKN/PRK1, effector (InterPro:IPR011072)	HSE1_HSFMyb_box5_MYBW_box_WRKYAuxRE_ARFMyb_box4_MYB	DRASTIC-COLD
SIN_1020645	AT4G31780	Encodes an A-type monogalactosyldiacylglycerol (MGDG) synthase. It represents the isoform responsible for the bulk of MGDG synthesis in Arabidopsis.	HSE1_HSFMyb_box5_MYBW_box_WRKYMyb_box2_MYBNac_box_NACDREB_AP2_EREBPN_box_bHLH	RARGE-LIGHT
SIN_1020830	AT4G29190	zinc finger (CCCH-type) family protein similar to zinc finger (CCCH-type) family protein [Arabidopsis thaliana] (TAIR:AT2G19810.1) similar to Zinc finger, CCCH-type [Medicago truncatula] (GB:ABE91976.1) contains InterPro domain Zinc finger, CCCH-type (InterPro:IPR000571)	Myb_box1_MYBMyb_box5_MYBDREB_AP2_EREBPMyb_box4_MYB	RARGE-LIGHT, RARGE-NACL
SIN_1020925	AT5G21930	P-Type ATPase, mediates copper transport to chloroplast thylakoid lumen. Required for accumulation of copper-containing plastocyanin in the thylakoid lumen and for effective photosynthetic electron transport	Myb_box1_MYBHSE1_HSFMyb_box5_MYBAuxRE_ARFG_box_bHLHG_ABRE_bZIP	DRASTIC-DROUGHT
SIN_1021093	AT1G72680	cinnamyl-alcohol dehydrogenase, putative similar to mannitol dehydrogenase, putative [Arabidopsis thaliana] (TAIR:AT4G39330.1) similar to Alcohol dehydrogenase superfamily, zinc-containing D-isomer specific 2-hydroxyacid dehydrogenase, NAD-binding [Medicago truncatula] (GB:ABE84701.1) contains InterPro domain GroES-like (InterPro:IPR011032) contains InterPro domain Alcohol dehydrogenase superfami…	G_box2_bZIPHSE1_HSFMyb_box5_MYBW_box_WRKYMyb_box2_MYBAuxRE_ARF	DRASTIC-DROUGHT, DRASTIC-NACL, RARGE-DROUGHT
SIN_1021143	AT1G64660	Encodes a functional methionine gamma-lyase, a cytosolic enzyme catalyzes the degradation of methionine into methanethiol, alpha-ketobutyrate and ammonia. The catabolism of excess methionine is important to methionine homeostasis.	Myb_box3_MYBMyb_box1_MYBHSE1_HSFMyb_box5_MYBMyb_box2_MYBNac_box_NACG_box_bHLH	DRASTIC-COLD
SIN_1021211	AT3G19970	similar to unknown protein [Arabidopsis thaliana] (TAIR:AT2G18245.1) similar to Os06g0730300 [Oryza sativa (japonica cultivar-group)] (GB:NP_001058655.1) similar to integral membrane protein-like [Oryza sativa (japonica cultivar-group)] (GB:BAD62122.1) contains InterPro domain Protein of unknown function DUF829, eukaryotic (InterPro:IPR008547)	G_box2_bZIPMyb_box1_MYBHSE1_HSFMyb_box5_MYBW_box_WRKYAuxRE_ARFNac_box_NACDREB_AP2_EREBP	RARGE-ABA, RARGE-COLD, RARGE-DROUGHT, RARGE-LIGHT
SIN_1021250	AT2G01980	Encodes a plasma membrane-localized Na+/H+ antiporter SOS1. Functions in the extrusion of toxic Na+ from cells and is essential for plant salt tolerance. Has 12 predicted transmembrane domains in the N-terminal region and a long cytoplasmic tail of approx. 700 aa at the C-terminal side. SOS1 interacts through its predicted cytoplasmic tail with RCD1, a regulator of oxidative-stress responses, sug…	HSE1_HSFMyb_box5_MYBAuxRE_ARFDREB_AP2_EREBPG_box_bHLHMyb_box4_MYB	DRASTIC-COLD
SIN_1021292	AT1G14830	Encodes a dynamin-like protein that is involved in mitochondrial morphogenesis and pollen development. Protein is localized as speckles in the cytoplasm, partially co-localizes with mitochondrial markers, cell plate of dividing cells, and the tip of root hairs, root cap cells, and expanding part of trichoblasts.	G_box2_bZIPHSE1_HSFMyb_box5_MYBW_box_WRKYMyb_box2_MYBAuxRE_ARF	GEO-NACL
SIN_1021879	AT3G22600	protease inhibitor/seed storage/lipid transfer protein (LTP) family protein similar to protease inhibitor/seed storage/lipid transfer protein (LTP) family protein [Arabidopsis thaliana] (TAIR:AT4G14815.1) similar to Plant lipid transfer protein/Par allergen [Medicago truncatula] (GB:ABE87133.1) contains InterPro domain Plant lipid transfer protein/Par allergen (InterPro:IPR000528) contains InterP…	Myb_box3_MYBMyb_box1_MYBHSE1_HSFMyb_box5_MYBW_box_WRKYAuxRE_ARFNac_box_NACDREB_AP2_EREBPN_box_bHLH	GEO-ABA, GEO-NACL, GEO-HEAT, GEO-OSMOTIC
SIN_1021890	AT3G15840	similar to Os03g0586500 [Oryza sativa (japonica cultivar-group)] (GB:NP_001050569.1) similar to expressed protein [Oryza sativa (japonica cultivar-group)] (GB:ABF97352.1)	AuxRE_ARFHSE1_HSFMyb_box5_MYB	GEO-IRON
SIN_1021952	AT5G25110	member of AtCIPKs	Myb_box1_MYBHSE1_HSFMyb_box5_MYBW_box_WRKYGCC_box_AP2_EREBP	GEO-DROUGHT
SIN_1022125	AT5G41040	transferase family protein similar to transferase family protein [Arabidopsis thaliana] (TAIR:AT5G63560.1) similar to Os11g0507200 [Oryza sativa (japonica cultivar-group)] (GB:NP_001067952.1) similar to putative hydroxyanthranilate hydroxycinnamoyltransferase [Oryza sativa (japonica cultivar-group)] (GB:BAD88037.1) contains InterPro domain Transferase (InterPro:IPR003480)	Myb_box3_MYBMyb_box1_MYBMyb_box5_MYBMyb_box2_MYBNac_box_NACMyb_box4_MYB	GEO-LIGHT
SIN_1022220	AT2G18193	AAA-type ATPase family protein similar to AAA-type ATPase family protein [Arabidopsis thaliana] (TAIR:AT2G18190.1) similar to putative AAA-type ATPase [Oryza sativa (japonica cultivar-group)] (GB:AAT37998.1) contains InterPro domain AAA-protein subdomain (InterPro:IPR003960) contains InterPro domain AAA ATPase (InterPro:IPR003593) contains InterPro domain AAA ATPase, central region (InterPro:IPR0…	G_box2_bZIPHSE1_HSFMyb_box5_MYBW_box_WRKYAuxRE_ARFNac_box_NACDREB_AP2_EREBPG_box_bHLH	RARGE-ABA
SIN_1022230	AT5G66390	peroxidase 72 (PER72) (P72) (PRXR8) Identical to Peroxidase 72 precursor (EC 1.11.1.7) (Atperox P72) (PRXR8) (ATP6a) (PER72) [Arabidopsis Thaliana] (GB:Q9FJZ9GB:Q43736) similar to peroxidase, putative [Arabidopsis thaliana] (TAIR:AT4G36430.1) similar to hypothetical protein [Thellun (GB:ABB45838.1) contains InterPro domain Haem peroxidase (InterPro:IPR010255) contains InterPro domain Haem peroxid…	Myb_box1_MYBMyb_box5_MYBW_box_WRKY	RARGE-COLD
SIN_1022365	AT2G30970	ASPARTATE AMINOTRANSFERASE 1	G_box2_bZIPHSE1_HSFMyb_box5_MYBW_box_WRKYMyb_box2_MYBGCC_box_AP2_EREBP	DRASTIC-DROUGHT
SIN_1022442	AT1G53580	ETHE1/GLX2-3 (GLYOXALASE 2-3) hydroxyacylglutathione hydrolase Identical to Putative hydroxyacylglutathione hydrolase 3, mitochondrial precursor (EC 3.1.2.6) (Glyoxalase II) (Glx II) (GLY3) [Arabidopsis Thaliana] (GB:Q9C8L4GB:Q93VR2GB:Q96332GB:Q9LPH3) similar to GLX2-2 (GLYOXALASE 2-2), hydroxyacylglutathione hydrolase [Arabidopsis thaliana] (TAIR:AT3G10850.1) similar to hypothetical protein LOC4…	Myb_box1_MYBHSE1_HSFMyb_box5_MYBW_box_WRKY	DRASTIC-COLD
SIN_1022483	AT3G14440	Encodes 9-cis-epoxycarotenoid dioxygenase, a key enzyme in the biosynthesis of abscisic acid. Regulated in response to drought and salinity. Expressed in roots, flowers and seeds. Localized to the chloroplast stroma and thylakoid membrane.	Myb_box1_MYBHSE1_HSFMyb_box5_MYBAuxRE_ARFNac_box_NACG_box_bHLHN_box_bHLHG_ABRE_bZIPHBE_HB	RARGE-LIGHT
SIN_1022514	AT1G78570	Encodes a UDP-L-Rhamnose synthase involved in the biosynthesis of rhamnose, a major monosaccharide component of pectin. Catalyzes the conversion of UDP-D-Glc to UDP-L-Rha. The dehydrogenase domain of RHM1 was shown to catalyze the conversion of UDP-D-Glc to the reaction intermediate UDP-4-keto-6-deoxy-D-Glc using recombinant protein assay but the activity of the full-length protein was not determ…	Myb_box3_MYBMyb_box1_MYBHSE1_HSFMyb_box5_MYBW_box_WRKYMyb_box2_MYBNac_box_NACDREB_AP2_EREBPG_box_bHLH	DRASTIC-DROUGHT, RARGE-COLD
SIN_1022529	AT1G53400	similar to unknown protein [Arabidopsis thaliana] (TAIR:AT1G16960.1) similar to unknown protein [Oryza sativa (japonica cultivar-group)] (GB:BAB63530.1) similar to Os09g0345000 [Oryza sativa (japonica cultivar-group)] (GB:NP_001062935.1) contains domain SUBFAMILY NOT NAMED (PTHR13609:SF2) contains domain FAMILY NOT NAMED (PTHR13609)	G_box2_bZIPMyb_box1_MYBHSE1_HSFMyb_box5_MYBW_box_WRKYMyb_box2_MYBDREB_AP2_EREBPG_box_bHLH	RARGE-COLD
SIN_1022803	AT3G05890	RCI2B (RARE-COLD-INDUCIBLE 2B) Identical to Hydrophobic protein RCI2B (Low temperature and salt-responsive protein LTI6B) (RCI2B) [Arabidopsis Thaliana] (GB:Q9ZNS6GB:Q9M9K9) similar to RCI2A (RARE-COLD-INDUCIBLE 2A) [Arabidopsis thaliana] (TAIR:AT3G05880.1) similar to Protein of unknown function UPF0057 Bacterial extracellular solute-binding protein, family 3 [Medicago truncatula] (GB:ABD33189.1)…	HSE1_HSFMyb_box5_MYBG_box_bHLHC_ABRE_bZIPN_box_bHLHG_box1_bZIP	DRASTIC-DROUGHT
SIN_1022929	AT4G22200	Encodes a photosynthate- and light-dependent inward rectifying potassium channel with unique gating properties that are regulated by phosphorylation. Expressed in guard cell protoplasts and in the phloem and xylem of aerial portions of the plant. The channel can coassemble with another K+ channel, KAT1, in vitro. In guard cells, AKT2/3 is responsible for the Ca2+ sensitivity of the K+ uptake chan…	Myb_box3_MYBMyb_box1_MYBHSE1_HSFMyb_box5_MYBW_box_WRKYAuxRE_ARFDREB_AP2_EREBPG_box_bHLHMyb_box4_MYB	DRASTIC-NACL
SIN_1023153	AT1G50010	Encodes alpha-2,4 tubulin. TUA2 and TUA4 encode identical proteins.	HSE1_HSFMyb_box5_MYBAuxRE_ARFG_box_bHLHGCC_box_AP2_EREBP	DRASTIC-DROUGHT, RARGE-ABA, RARGE-NACL
SIN_1023158	AT4G33905	peroxisomal membrane protein 22 kDa, putative similar to peroxisomal membrane protein 22 kDa, putative [Arabidopsis thaliana] (TAIR:AT2G14860.1) similar to hypothetical protein DDBDRAFT_0189006 [Dictyostelium discoideum AX4] (GB:XP_635703.1) similar to Os12g0508100 [Oryza sativa (japonica cultivar-group)] (GB:NP_001066849.1) contains InterPro domain Mpv17/PMP22 (InterPro:IPR007248)	AuxRE_ARFHSE1_HSFMyb_box5_MYBW_box_WRKYG_box_bHLHDREB_AP2_EREBPG_box2_bZIPGCC_box_AP2_EREBPN_box_bHLHNac_box_NACG_ABRE_bZIP	RARGE-LIGHT
SIN_1023410	AT5G48485	encodes a putative apoplastic lipid transfer protein that is involved in systemic acquired resistance. Mutants in this gene exhibit wild-type local resistance to avirulent and virulent Pseudomonas syringae, but pathogenesis-related gene expression is abolished in uninoculated distant leaves and fail to develop SAR to virulent Pseudomonas or Peronospora parasitica.	Myb_box3_MYBMyb_box1_MYBHSE1_HSFMyb_box5_MYBW_box_WRKY	RARGE-ABA, RARGE-COLD
SIN_1023418	AT1G04580	Encodes aldehyde oxidase AAO4.	G_box2_bZIPMyb_box3_MYBMyb_box1_MYBHSE1_HSFMyb_box5_MYBW_box_WRKYMyb_box2_MYBNac_box_NAC	DRASTIC-DROUGHT, RARGE-DROUGHT
SIN_1023462	AT1G08500	plastocyanin-like domain-containing protein similar to plastocyanin-like domain-containing protein [Arabidopsis thaliana] (TAIR:AT3G20570.1) similar to Os01g0281600 [Oryza sativa (japonica cultivar-group)] (GB:NP_001042760.1) similar to Plastocyanin-like domain containing protein [Oryza sativa (japonica cultivar-group)] (GB:ABA93859.1) similar to Os12g0454600 [Oryza sativa (japonica cultivar-grou…	G_box2_bZIPMyb_box3_MYBMyb_box1_MYBHSE1_HSFMyb_box5_MYBW_box_WRKYDREB_AP2_EREBPN_box_bHLH	RARGE-COLD, RARGE-NACL
SIN_1023609	AT5G18130	similar to unknown protein [Arabidopsis thaliana] (TAIR:AT3G03870.2) similar to hypothetical protein MtrDRAFT_AC156827g15v1 [Medicago truncatula] (GB:ABE86405.1)	Myb_box1_MYBMyb_box5_MYBNac_box_NACHBE_HB	DRASTIC-COLD
SIN_1023870	AT5G17050	The At5g17050 encodes a anthocyanidin 3-O-glucosyltransferase which specifically glucosylates the 3-position of the flavonoid C-ring. Anthocyanidins such as cyanidin and pelargonidin as well as flavonols such as kaempferol and quercetin are accepted substrates.	Myb_box5_MYBMyb_box1_MYBMyb_box2_MYB	DRASTIC-DROUGHT
SIN_1023896	AT2G18700	Encodes an enzyme putatively involved in trehalose biosynthesis. The protein has a trehalose synthase (TPS)-like domain that may or may not be active as well as a trehalose phosphatase (TPP)-like domain.	Myb_box1_MYBMyb_box5_MYB	RARGE-DROUGHT
SIN_1024017	AT1G22360	UDP-glucoronosyl/UDP-glucosyl transferase family protein similar to UDP-glucoronosyl/UDP-glucosyl transferase family protein [Arabidopsis thaliana] (TAIR:AT1G22340.1) similar to transcription factor/ transferase, transferring glycosyl groups [Arabidopsis thaliana] (TAIR:AT1G22380.1) similar to UGT85A1 (UDP-glucosyl transferase 85A1), UDP-glycosyltransferase/ transferase, transferring glycosyl gro…	HSE1_HSFMyb_box5_MYBW_box_WRKYG_box1_bZIPG_box_bHLHGCC_box_AP2_EREBP	RARGE-ABA, RARGE-REHYDRATION
SIN_1024243	AT5G56350	pyruvate kinase, putative similar to pyruvate kinase, putative [Arabidopsis thaliana] (TAIR:AT5G63680.1) similar to pyruvate kinase, putative [Arabidopsis thaliana] (TAIR:AT4G26390.1) similar to pyruvate kinase, putative [Arabidopsis thaliana] (TAIR:AT5G08570.1) similar to pyruvate kinase [Glycine max] (GB:CAI53675.1) similar to Pyruvate kinase [Medicago truncatula] (GB:ABE78303.1) similar to Pyr…	G_box2_bZIPMyb_box3_MYBMyb_box1_MYBHSE1_HSFMyb_box5_MYBW_box_WRKYAuxRE_ARFN_box_bHLH	RARGE-ABA, RARGE-DROUGHT
SIN_1024315	AT3G07350	similar to unknown protein [Arabidopsis thaliana] (TAIR:AT3G25240.1) similar to Os01g0915000 [Oryza sativa (japonica cultivar-group)] (GB:NP_001045184.1) similar to uncharacterized plant-specific domain TIGR01615 family protein, expressed [Oryza sativa (japonica cultivar-group)] (GB:ABA93251.2) contains InterPro domain Protein of unknown function DUF506, plant (InterPro:IPR006502)	G_box2_bZIPHSE1_HSFMyb_box5_MYBG_box_bHLHMyb_box4_MYB	RARGE-COLD
SIN_1024627	AT4G33150	LKR (SACCHAROPINE DEHYDROGENASE) Identical to Alpha-aminoadipic semialdehyde synthase (LKR/SDH) (cAt-LKR/SDH) [Includes: Lysine ketoglutarate reductase (EC 1.5.1.8) (LKR) Saccharopine dehydrogenase (EC 1.5.1.9) (SDH) (cAt-SDH)] (LKR/SDH) [Arabidopsis Thaliana] (GB:Q9SMZ4GB:O04155GB:O04156GB:O04884GB:Q7DM71GB:Q947M5GB:Q94BT4) similar to bifunctional lysine-ketoglutarate reductase/saccharopine dehy…	Myb_box3_MYBMyb_box1_MYBHSE1_HSFMyb_box5_MYBMyb_box2_MYBAuxRE_ARFG_box_bHLH	RARGE-COLD, RARGE-NACL
SIN_1024641	AT3G43190	Encodes a protein with sucrose synthase activity (SUS4).	G_box2_bZIPHSE1_HSFMyb_box5_MYBW_box_WRKYMyb_box2_MYBN_box_bHLH	DRASTIC-COLD
SIN_1024693	AT2G06050	Encodes a 12-oxophytodienoate reductase that is required for jasmonate biosynthesis. Mutants are male sterile and defective in pollen dehiscence.	Myb_box3_MYBMyb_box1_MYBHSE1_HSFMyb_box5_MYBW_box_WRKYMyb_box2_MYBAuxRE_ARFG_box_bHLHN_box_bHLHMyb_box4_MYB	STRESSLINK-COLD-DROUGHT-SALT
SIN_1024809	AT2G19860	Encodes a protein with hexokinase activity (AtHXK2) and acts as a sensor for plant sugar responses.	Myb_box3_MYBMyb_box1_MYBMyb_box5_MYBW_box_WRKY	RARGE-COLD, RARGE-DROUGHT
SIN_1025198	AT2G22500	mitochondrial substrate carrier family protein similar to mitochondrial substrate carrier family protein [Arabidopsis thaliana] (TAIR:AT4G24570.1) similar to putative mitochondrial dicarboxylate carrier protein [Trifolium pratense] (GB:BAE71294.1) contains InterPro domain Adenine nucleotide translocator 1 (InterPro:IPR002113) contains InterPro domain Mitochondrial carrier protein (InterPro:IPR002…	Myb_box3_MYBMyb_box1_MYBHSE1_HSFMyb_box5_MYBMyb_box2_MYBAuxRE_ARFC_ABRE_bZIP	DRASTIC-DROUGHT
SIN_1025345	AT2G18050	encodes a structurally divergent linker histone whose gene expression is induced by dehydration and ABA.	Myb_box3_MYBMyb_box1_MYBHSE1_HSFMyb_box5_MYBDREB_AP2_EREBPHBE_HB	RARGE-LIGHT
SIN_1025414	AT2G13610	ABC transporter family protein Identical to White-brown complex homolog protein 5 (WBC5) [Arabidopsis Thaliana] (GB:Q9SIT6GB:Q56ZY4) similar to ABC transporter family protein [Arabidopsis thaliana] (TAIR:AT1G53270.1) similar to Os01g0615500 [Oryza sativa (japonica cultivar-group)] (GB:NP_001043574.1) similar to ABC transporter-like [Oryza sativa (japonica cultivar-group)] (GB:BAB17113.1) contains…	Myb_box3_MYBMyb_box1_MYBMyb_box5_MYBMyb_box2_MYBNac_box_NACG_box_bHLHMyb_box4_MYB	RARGE-LIGHT
SIN_1025458	AT1G67090	ribulose bisphosphate carboxylase small chain 1A / RuBisCO small subunit 1A (RBCS-1A) (ATS1A) Identical to Ribulose bisphosphate carboxylase small chain 1A, chloroplast precursor (EC 4.1.1.39) (RuBisCO small subunit 1A) (RBCS-1A) [Arabidopsis Thaliana] (GB:P10795GB:Q94JW2GB:Q9FPI6GB:Q9SAV4) similar to ribulose bisphosphate carboxylase small chain 1B / RuBisCO small subunit 1B (RBCS-1B) (ATS1B) [A…	Myb_box1_MYBHSE1_HSFMyb_box5_MYBG_box1_bZIPG_box_bHLHMyb_box4_MYBG_ABRE_bZIP	RARGE-LIGHT
SIN_1025510	AT5G66780	similar to unknown [Ammopiptanthus mongolicus] (GB:AAW33981.1)	G_box2_bZIPMyb_box3_MYBMyb_box1_MYBHSE1_HSFMyb_box5_MYBMyb_box2_MYBDREB_AP2_EREBPG_box_bHLHG_ABRE_bZIP	DRASTIC-DROUGHT
SIN_1025624	AT2G22660	similar to glycine-rich protein [Arabidopsis thaliana] (TAIR:AT4G37900.1) similar to Protein of unknown function DUF1399 [Medicago truncatula] (GB:ABE84186.1) contains InterPro domain Protein of unknown function DUF1399 (InterPro:IPR009836)	Myb_box1_MYBHSE1_HSFMyb_box5_MYBW_box_WRKYMyb_box2_MYBDREB_AP2_EREBPN_box_bHLH	DRASTIC-DROUGHT
SIN_1025650	AT4G37790	Encodes homeobox protein HAT22.	Myb_box1_MYBHSE1_HSFMyb_box5_MYBW_box_WRKYNac_box_NACC_ABRE_bZIP	DRASTIC-DROUGHT, DRASTIC-NACL
SIN_1025661	AT3G49780	Phytosulfokine 3 precursor, coding for a unique plant peptide growth factor. Plants overexpressing this gene (under a 35S promoter), develop normal cotyledons and hypocotyls but their growth, in particular that of their roots, was faster than that of wildtype.	G_box2_bZIPMyb_box3_MYBMyb_box1_MYBHSE1_HSFMyb_box5_MYBW_box_WRKYG_box_bHLHN_box_bHLHMyb_box4_MYB	RARGE-LIGHT
SIN_1025702	AT5G67400	peroxidase 73 (PER73) (P73) (PRXR11) Identical to Peroxidase 73 precursor (EC 1.11.1.7) (Atperox P73) (PRXR11) (ATP10a) (PER73) [Arabidopsis Thaliana] (GB:Q43873) similar to peroxidase, putative [Arabidopsis thaliana] (TAIR:AT3G49960.1) similar to peroxidase [Sesamum indicum] (GB:ABB89209.1) contains InterPro domain Haem peroxidase (InterPro:IPR010255) contains InterPro domain Haem peroxidase, pl…	Myb_box1_MYBHSE1_HSFMyb_box5_MYBW_box_WRKYN_box_bHLH	RARGE-LIGHT
SIN_1025731	AT4G37300	MEE59 (maternal effect embryo arrest 59) similar to Os05g0451300 [Oryza sativa (japonica cultivar-group)] (GB:NP_001055707.1) similar to expressed protein [Oryza sativa (japonica cultivar-group)] (GB:ABF95142.1) similar to Os03g0265900 [Oryza sativa (japonica cultivar-group)] (GB:NP_001049653.1)	G_box2_bZIPMyb_box3_MYBMyb_box1_MYBMyb_box5_MYBNac_box_NACDREB_AP2_EREBP	GEO-ALUMINIUM
SIN_1025850	AT3G16640	Encodes a protein homologous to TRANSCRIPTIONALLY CONTROLLED TUMOR PROTEIN (TCTP).	Myb_box3_MYBMyb_box1_MYBHSE1_HSFMyb_box5_MYBW_box_WRKYMyb_box4_MYB	GEO-UV-B
SIN_1026086	AT5G64080	protease inhibitor/seed storage/lipid transfer protein (LTP) family protein Identical to Nonspecific lipid-transfer protein-like protein At5g64080 precursor [Arabidopsis Thaliana] (GB:Q8VYI9GB:Q8L8Q1GB:Q9FMI9) similar to protease inhibitor/seed storage/lipid transfer protein (LTP) family protein [Arabidopsis thaliana] (TAIR:AT2G13820.1) similar to xylogen protein 1 [Zinnia elegans] (GB:BAD24657.1…	AuxRE_ARFMyb_box5_MYBMyb_box2_MYBDREB_AP2_EREBPNac_box_NAC	GEO-COLD, GEO-DROUGHT, GEO-UV-B
SIN_1026130	AT5G64510	similar to ORF able to induce HR-like lesions [Nicotiana tabacum] (GB:AAC49976.1) similar to Os01g0767600 [Oryza sativa (japonica cultivar-group)] (GB:NP_001044361.1)	Myb_box3_MYBHSE1_HSFMyb_box5_MYBMyb_box1_MYBW_box_WRKYMyb_box2_MYBG_box2_bZIPN_box_bHLHNac_box_NAC	GEO-COLD, GEO-DROUGHT, GEO-UV-B
SIN_1026653	AT1G60470	ATGOLS4 (ARABIDOPSIS THALIANA GALACTINOL SYNTHASE 4) transferase, transferring glycosyl groups / transferase, transferring hexosyl groups similar to ATGOLS7 (ARABIDOPSIS THALIANA GALACTINOL SYNTHASE 7), transferase, transferring glycosyl groups / transferase, transferring hexosyl groups [Arabidopsis thaliana] (TAIR:AT1G60450.1) similar to galactinol synthase, isoform GolS-1 [Ajuga reptans] (GB:CA…	Myb_box1_MYBHSE1_HSFMyb_box5_MYBW_box_WRKYMyb_box2_MYBG_box_bHLH	GEO-WOUNDING
SIN_1026734	AT1G70100	similar to unknown protein [Arabidopsis thaliana] (TAIR:AT1G24160.1) similar to Targeting for Xklp2 [Medicago truncatula] (GB:ABE84619.1)	Myb_box3_MYBMyb_box1_MYBHSE1_HSFMyb_box5_MYBW_box_WRKYAuxRE_ARF	GEO-IRON, GEO-ALUMINIUM
SIN_1026789	AT2G02710	PAC motif-containing protein similar to PHOT2 (NON PHOTOTROPIC HYPOCOTYL 1-LIKE), kinase [Arabidopsis thaliana] (TAIR:AT5G58140.1) similar to Os01g0186200 [Oryza sativa (japonica cultivar-group)] (GB:NP_001042244.1) similar to putative phototropin [Oryza sativa (japonica cultivar-group)] (GB:BAD67804.1) contains InterPro domain PAS (InterPro:IPR000014) contains InterPro domain PAC motif (InterPro…	HSE1_HSFMyb_box5_MYBN_box_bHLH	GEO-DROUGHT
SIN_1027076	AT1G28480	glutaredoxin family protein Identical to Glutaredoxin-C9 (AtGrxC9) (GRXC9) [Arabidopsis Thaliana] (GB:Q9SGP6) similar to glutaredoxin family protein [Arabidopsis thaliana] (TAIR:AT1G03850.2) similar to Os01g0241400 [Oryza sativa (japonica cultivar-group)] (GB:NP_001042552.1) similar to unknown protein [Oryza sativa (japonica cultivar-group)] (GB:BAD81621.1) contains InterPro domain Thioredoxin-li…	Myb_box5_MYBW_box_WRKYMyb_box2_MYBDREB_AP2_EREBPG_box2_bZIPN_box_bHLHNac_box_NACMyb_box4_MYB	GEO-ALUMINIUM
SIN_1027123	AT4G28250	putative beta-expansin/allergen protein. Naming convention from the Expansin Working Group (Kende et al, 2004. Plant Mol Bio). Involved in the formation of nematode-induced syncytia in roots of Arabidopsis thaliana.	Myb_box3_MYBHSE1_HSFMyb_box5_MYBMyb_box1_MYBG_box_bHLHG_box2_bZIPN_box_bHLHNac_box_NAC	GEO-COLD, GEO-DROUGHT, GEO-UV-B
