# Supplementary material for: Tolerant and Susceptible Sesame Genotypes Reveal Waterlogging Stress Response Patterns
Source: PLoS One. 2016 Mar 2;11(3):e0149912. doi: 10.1371/journal.pone.0149912 (PMC4774966; doi:10.1371/journal.pone.0149912)
Supplement: S6 Table — (XLSX) [file pone.0149912.s023.xlsx]

## Sheet: Sheet1
S6 Table. 187 homologous stress-responsive genes differentially expressed in WS during waterlogging between 3 and 15 h
Sin_ID	TAIR ID	Genes Description	Responsive Transcription Factor	Stress Elements
SIN_1008884	AT1G35670	Encodes a Ca(2+)-dependent, calmodulin-independent protein kinase that is rapidly induced by drought and high-salt stress but not by low-temperature stress or heat stress.	Myb_box3_MYBMyb_box1_MYBMyb_box5_MYB	DRASTIC-DROUGHT, DRASTIC-NACL
SIN_1021143	AT1G64660	Encodes a functional methionine gamma-lyase, a cytosolic enzyme catalyzes the degradation of methionine into methanethiol, alpha-ketobutyrate and ammonia. The catabolism of excess methionine is important to methionine homeostasis.	Myb_box3_MYBMyb_box1_MYBHSE1_HSFMyb_box5_MYBMyb_box2_MYBNac_box_NACG_box_bHLH	DRASTIC-DROUGHT, DRASTIC-NACL, RARGE-DROUGHT
SIN_1018203	AT1G69490	Encodes a member of the NAC transcription factor gene family. It is expressed in floral primordia and upregulated by AP3 and PI. Its expression is associated with leaf senescence.	G_box2_bZIPHSE1_HSFMyb_box5_MYBW_box_WRKYMyb_box2_MYBG_box_bHLHMyb_box4_MYB	DRASTIC-COLD, DRASTIC-DROUGHT, DRASTIC-NACL
SIN_1013665	AT1G25440	zinc finger (B-box type) family protein Identical to Zinc finger protein CONSTANS-LIKE 16 (COL16) [Arabidopsis Thaliana] (GB:Q8RWD0GB:Q9C6L4) similar to zinc finger (B-box type) family protein [Arabidopsis thaliana] (TAIR:AT1G68520.1) similar to zinc finger protein-like [Oryza sativa (japonica cultivar-group)] (GB:BAD54363.1) similar to Os06g0264200 [Oryza sativa (japonica cultivar-group)] (GB:NP…	Myb_box3_MYBMyb_box1_MYBMyb_box5_MYBAuxRE_ARFG_box1_bZIPG_box_bHLH?HBE_HB	RARGE-ABA
SIN_1018070	AT1G70580	Similar to glutamate-glyoxylate transaminase enzyme encoded by AOAT1	Myb_box3_MYBMyb_box1_MYBHSE1_HSFMyb_box5_MYBMyb_box2_MYBNac_box_NACG_box_bHLH	RARGE-COLD
SIN_1017271	AT1G33590	disease resistance protein-related / LRR protein-related similar to leucine-rich repeat family protein [Arabidopsis thaliana] (TAIR:AT1G33600.1) similar to disease resistance protein-related / LRR protein-related [Arabidopsis thaliana] (TAIR:AT2G26380.1) similar to leucine-rich repeat family protein [Arabidopsis thaliana] (TAIR:AT1G33610.1) similar to Leucine-rich repeat Leucine-rich repeat, cyst…	Myb_box3_MYBMyb_box1_MYBMyb_box5_MYBW_box_WRKYAuxRE_ARF	DRASTIC-DROUGHT, RARGE-DROUGHT
SIN_1017109	AT1G37130	Identified as a mutant resistant to chlorate. Encodes nitrate reductase structural gene. Involved in nitrate assimilation. Has nitrate reductase activity. Up-regulated by the fungus P. indica. Binds transcription factor At2g35940.	Myb_box3_MYBMyb_box1_MYBHSE1_HSFMyb_box5_MYBN_box_bHLH	RARGE-COLD, RARGE-DROUGHT
SIN_1021269	AT1G14720	member of Glycoside Hydrolase Family 16	HSE1_HSFMyb_box5_MYBMyb_box2_MYBNac_box_NACHBE_HB	DRASTIC-COLD
SIN_1008275	AT1G64850	calcium-binding EF hand family protein similar to unknown protein [Arabidopsis thaliana] (TAIR:AT4G37445.1) similar to B0403H10-OSIGBa0105A11.11 [Oryza sativa (indica cultivar-group)] (GB:CAH67859.1) similar to Os04g0601400 [Oryza sativa (japonica cultivar-group)] (GB:NP_001053764.1) similar to Os04g0601500 [Oryza sativa (japonica cultivar-group)] (GB:NP_001053765.1) contains InterPro domain EF-H…	G_box2_bZIPHSE1_HSFMyb_box5_MYBW_box_WRKYAuxRE_ARF?HBE_HB	RARGE-ABA
SIN_1010781	AT1G15950	Encodes a cinnamoyl CoA reductase. Involved in lignin biosynthesis.	HSE1_HSFMyb_box5_MYBW_box_WRKYMyb_box2_MYBAuxRE_ARFMyb_box4_MYB	DRASTIC-DROUGHT
SIN_1019779	AT1G06680	Encodes a 23 kD extrinsic protein that is part of photosystem II and participates in the regulation of oxygen evolution.	G_box2_bZIPMyb_box3_MYBMyb_box1_MYBMyb_box5_MYBMyb_box2_MYBG_box1_bZIPG_box_bHLHG_ABRE_bZIP	DRASTIC-DROUGHT, DRASTIC-NACL
SIN_1018165	AT1G74020	Encodes AtSS-2 strictosidine synthase.	G_box2_bZIPMyb_box3_MYBMyb_box1_MYBMyb_box5_MYBW_box_WRKYNac_box_NAC	DRASTIC-DROUGHT, RARGE-DROUGHT, RARGE-NACL
SIN_1009014	AT1G34000	Encodes a novel member of the Lhc family from Arabidopsis with one predicted transmembrane alpha-helix closely related to helix I of Lhc protein from PSI (Lhca4). Gene expression is triggered by light stress and both transcript and protein accumulate in a light intensity-dependent manner. Ohp2 is associated with PSI under low- or high-light conditions.	G_box2_bZIPMyb_box3_MYBMyb_box1_MYBHSE1_HSFMyb_box5_MYBW_box_WRKYAuxRE_ARFNac_box_NACDREB_AP2_EREBPG_box_bHLHMyb_box4_MYBC_ABRE_bZIP	RARGE-LIGHT
SIN_1018324	AT1G68620	similar to unknown protein [Arabidopsis thaliana] (TAIR:AT5G16080.1) similar to CXE carboxylesterase [Actinidia deliciosa] (GB:ABB89015.1) contains InterPro domain Esterase/lipase/thioesterase (InterPro:IPR000379) contains InterPro domain Alpha/beta hydrolase fold-3 (InterPro:IPR013094)	G_box2_bZIPMyb_box1_MYBHSE1_HSFMyb_box5_MYBG_box_bHLHMyb_box4_MYBHBE_HB	DRASTIC-DROUGHT, DRASTIC-NACL, RARGE-DROUGHT, RARGE-NACL
SIN_1006848	AT1G79380	copine-related similar to copine-related [Arabidopsis thaliana] (TAIR:AT5G14420.2) similar to Os08g0135400 [Oryza sativa (japonica cultivar-group)] (GB:NP_001060941.1) similar to hypothetical protein S250_18C08.19 [Sorghum bicolor] (GB:AAL73530.1) contains InterPro domain Copine (InterPro:IPR010734) contains InterPro domain von Willebrand factor, type A (InterPro:IPR002035) contains InterPro doma…	Myb_box1_MYBHSE1_HSFMyb_box5_MYBW_box_WRKYNac_box_NACN_box_bHLH	RARGE-NACL
SIN_1004244	AT1G21000	zinc-binding family protein similar to zinc-binding family protein [Arabidopsis thaliana] (TAIR:AT1G76590.1) similar to Os06g0624900 [Oryza sativa (japonica cultivar-group)] (GB:NP_001058108.1) similar to putative zinc-binding protein [Oryza sativa (japonica cultivar-group)] (GB:BAD35686.1) contains InterPro domain Protein of unknown function DUF597 (InterPro:IPR006734)	Myb_box3_MYBMyb_box1_MYBHSE1_HSFMyb_box5_MYBW_box_WRKYAuxRE_ARFDREB_AP2_EREBPGCC_box_AP2_EREBP	RARGE-ABA, RARGE-DROUGHT, RARGE-NACL
SIN_1021093	AT1G72680	cinnamyl-alcohol dehydrogenase, putative similar to mannitol dehydrogenase, putative [Arabidopsis thaliana] (TAIR:AT4G39330.1) similar to Alcohol dehydrogenase superfamily, zinc-containing D-isomer specific 2-hydroxyacid dehydrogenase, NAD-binding [Medicago truncatula] (GB:ABE84701.1) contains InterPro domain GroES-like (InterPro:IPR011032) contains InterPro domain Alcohol dehydrogenase superfami…	G_box2_bZIPHSE1_HSFMyb_box5_MYBW_box_WRKYMyb_box2_MYBAuxRE_ARF	DRASTIC-DROUGHT, DRASTIC-NACL
SIN_1006850	AT1G79340	latex-abundant protein, putative (AMC7) / caspase family protein similar to AMC6/ATMCP2B (TYPE-II METACASPASES), caspase/ cysteine-type endopeptidase [Arabidopsis thaliana] (TAIR:AT1G79330.1) similar to latex-abundant protein [Hevea brasiliensis] (GB:AAD13216.1) contains InterPro domain Peptidase C14, caspase catalytic (InterPro:IPR011600)	Myb_box5_MYBAuxRE_ARF	RARGE-DROUGHT, RARGE-NACL
SIN_1009567	AT1G52220	similar to TMP14 (THYLAKOID MEMBRANE PHOSPHOPROTEIN OF 14 KDA) [Arabidopsis thaliana] (TAIR:AT2G46820.2) similar to P0460E08.25 [Oryza sativa (japonica cultivar-group)] (GB:BAB61215.1) similar to Os01g0761000 [Oryza sativa (japonica cultivar-group)] (GB:NP_001044320.1)	Myb_box3_MYBMyb_box1_MYBHSE1_HSFMyb_box5_MYBAuxRE_ARFNac_box_NACG_box1_bZIPG_box_bHLHN_box_bHLHMyb_box4_MYBG_ABRE_bZIP	DRASTIC-COLD
SIN_1007376	AT1G05805	basic helix-loop-helix (bHLH) family protein similar to DNA binding / transcription factor [Arabidopsis thaliana] (TAIR:AT2G43140.1) similar to B1065G12.3 [Oryza sativa (japonica cultivar-group)] (GB:BAB90521.1) similar to Os01g0900800 [Oryza sativa (japonica cultivar-group)] (GB:NP_001045106.1) contains InterPro domain Helix-loop-helix DNA-binding (InterPro:IPR011598) contains InterPro domain Ba…	Myb_box3_MYBMyb_box1_MYBMyb_box5_MYBNac_box_NACG_box_bHLH	RARGE-COLD
SIN_1010291	AT1G79840	Glabra 2, a homeodomain protein affects epidermal cell identity including trichomes, root hairs, and seed coat. It also down-regulates seed oil content. Expressed in atrichoblasts and required to suppress root hair development. Also expressed abundantly during early seed development.	Myb_box1_MYBHSE1_HSFMyb_box5_MYBAuxRE_ARF	DRASTIC-COLD
SIN_1006667	AT1G30100	Encodes 9-cis-epoxycarotenoid dioxygenase, a key enzyme in the biosynthesis of abscisic acid. The expression of this gene increases during the first 6h of imbibition.	G_box2_bZIPHSE1_HSFMyb_box5_MYBMyb_box2_MYBAuxRE_ARFNac_box_NACG_box_bHLHMyb_box4_MYB	STRESSLINK-ABA
SIN_1017268	AT1G31230	Encodes a bifunctional aspartate kinase/homoserine dehydrogenase. These two activities catalyze the first and the third steps toward the synthesis of the essential amino acids threonine, isoleucine and methionine.	G_box2_bZIPMyb_box1_MYBHSE1_HSFMyb_box5_MYBW_box_WRKYG_box_bHLHG_ABRE_bZIP	DRASTIC-COLD, DRASTIC-NACL
SIN_1023153	AT1G50010	Encodes alpha-2,4 tubulin. TUA2 and TUA4 encode identical proteins.	HSE1_HSFMyb_box5_MYBAuxRE_ARFG_box_bHLHGCC_box_AP2_EREBP	RARGE-REHYDRATION
SIN_1026068	AT1G25280	Member of TLP family	Myb_box3_MYBMyb_box1_MYBHSE1_HSFMyb_box5_MYBW_box_WRKYAuxRE_ARF	RARGE-ABA
SIN_1026653	AT1G60470	ATGOLS4 (ARABIDOPSIS THALIANA GALACTINOL SYNTHASE 4) transferase, transferring glycosyl groups / transferase, transferring hexosyl groups similar to ATGOLS7 (ARABIDOPSIS THALIANA GALACTINOL SYNTHASE 7), transferase, transferring glycosyl groups / transferase, transferring hexosyl groups [Arabidopsis thaliana] (TAIR:AT1G60450.1) similar to galactinol synthase, isoform GolS-1 [Ajuga reptans] (GB:CA…	Myb_box1_MYBHSE1_HSFMyb_box5_MYBW_box_WRKYMyb_box2_MYBG_box_bHLH	DRASTIC-COLD, RARGE-LIGHT
SIN_1003731	AT1G54780	thylakoid lumen 18.3 kDa protein similar to Os05g0401100 [Oryza sativa (japonica cultivar-group)] (GB:NP_001055486.1) similar to unnamed protein product [Ostreococcus tauri] (GB:CAL57312.1) contains InterPro domain Protein of unknown function DUF477 (InterPro:IPR007621)	Myb_box1_MYBHSE1_HSFMyb_box5_MYBW_box_WRKYMyb_box4_MYB	DRASTIC-COLD, DRASTIC-NACL
SIN_1021292	AT1G14830	Encodes a dynamin-like protein that is involved in mitochondrial morphogenesis and pollen development. Protein is localized as speckles in the cytoplasm, partially co-localizes with mitochondrial markers, cell plate of dividing cells, and the tip of root hairs, root cap cells, and expanding part of trichoblasts.	G_box2_bZIPHSE1_HSFMyb_box5_MYBW_box_WRKYMyb_box2_MYBAuxRE_ARF	RARGE-ABA, RARGE-COLD, RARGE-LIGHT
SIN_1007413	AT1G20980	Encodes a nuclear plant-specific protein with features characteristic of a transcriptional regulator, including a nuclear localization signal sequence, a plant-specific DNA binding domain (the SBP box), and a protein interaction motif (ankyrin repeats). It unctions as a transcriptional regulator that plays a role not only in sensitivity to FB1, but also in the development of normal plant architec…	G_box2_bZIPMyb_box3_MYBMyb_box1_MYBHSE1_HSFMyb_box5_MYBW_box_WRKY	RARGE-COLD, RARGE-DROUGHT
SIN_1022545	AT1G78860	curculin-like (mannose-binding) lectin family protein, low similarity to Ser/Thr protein kinase (Zea mays) GI:2598067 contains Pfam profile PF01453: Lectin (probable mannose binding) but not the protein kinase domain of the Z. mays protein	Myb_box1_MYBMyb_box5_MYBW_box_WRKYAuxRE_ARF	DRASTIC-COLD, DRASTIC-NACL
SIN_1022442	AT1G53580	ETHE1/GLX2-3 (GLYOXALASE 2-3) hydroxyacylglutathione hydrolase Identical to Putative hydroxyacylglutathione hydrolase 3, mitochondrial precursor (EC 3.1.2.6) (Glyoxalase II) (Glx II) (GLY3) [Arabidopsis Thaliana] (GB:Q9C8L4GB:Q93VR2GB:Q96332GB:Q9LPH3) similar to GLX2-2 (GLYOXALASE 2-2), hydroxyacylglutathione hydrolase [Arabidopsis thaliana] (TAIR:AT3G10850.1) similar to hypothetical protein LOC4…	Myb_box1_MYBHSE1_HSFMyb_box5_MYBW_box_WRKY	DRASTIC-DROUGHT, DRASTIC-NACL
SIN_1009503	AT1G72770	mutant has ABA hypersensitive inhibition of seed germination Protein Phosphatase 2C	Myb_box1_MYBMyb_box5_MYBW_box_WRKY	DRASTIC-COLD, DRASTIC-NACL
SIN_1019572	AT1G30520	acyl-activating enzyme 14 (AAE14) similar to 4-coumarate--CoA ligase family protein / 4-coumaroyl-CoA synthase family protein [Arabidopsis thaliana] (TAIR:AT4G19010.1) similar to Acyl-CoA synthetase (ISS) [Ostreococcus tauri] (GB:CAL50517.1) similar to Os08g0130400 [Oryza sativa (japonica cultivar-group)] (GB:NP_001060922.1) contains InterPro domain AMP-dependent synthetase and ligase (InterPro:I…	HSE1_HSFMyb_box5_MYBW_box_WRKYAuxRE_ARFNac_box_NAC	RARGE-ABA
SIN_1020509	AT1G19000	myb family transcription factor similar to myb family transcription factor [Arabidopsis thaliana] (TAIR:AT1G74840.1) similar to Putative DNA binding protein, identical [Lycopersicon esculentum] (GB:AAX95766.1) contains InterPro domain Homeodomain-related (InterPro:IPR012287) contains InterPro domain Homeodomain-like (InterPro:IPR009057) contains InterPro domain Myb-like DNA-binding region, SHAQKY…	HSE1_HSFMyb_box5_MYBW_box_WRKYNac_box_NACG_box1_bZIPG_box_bHLHMyb_box4_MYBG_ABRE_bZIP	RARGE-ABA, RARGE-NACL
SIN_1018146	AT1G59900	encodes the e1 alpha subunit of the pyruvate dehydrogenase complex (PDC)	G_box2_bZIPMyb_box3_MYBMyb_box1_MYBHSE1_HSFMyb_box5_MYBW_box_WRKYNac_box_NACG_box_bHLHGCC_box_AP2_EREBPHBE_HB	RARGE-ABA, RARGE-LIGHT, RARGE-NACL
SIN_1010429	AT1G72820	mitochondrial substrate carrier family protein similar to mitochondrial substrate carrier family protein [Arabidopsis thaliana] (TAIR:AT5G26200.1) similar to Os09g0444700 [Oryza sativa (japonica cultivar-group)] (GB:NP_001063299.1) similar to Os03g0175200 [Oryza sativa (japonica cultivar-group)] (GB:NP_001049133.1) similar to mitochondrial carrier, putative, expressed [Oryza sativa (japonica cult…	Myb_box3_MYBMyb_box1_MYBHSE1_HSFMyb_box5_MYBW_box_WRKYAuxRE_ARFG_box_bHLH	RARGE-ABA
SIN_1009873	AT1G12360	encodes a Sec1 protein and expressed throughout the plant. physically interacts with Syntaxin1 and is required for cytokinesis.	AuxRE_ARFMyb_box3_MYBHSE1_HSFMyb_box5_MYBMyb_box1_MYBW_box_WRKYG_box_bHLHG_box2_bZIPN_box_bHLH	GEO-IRON
SIN_1027076	AT1G28480	glutaredoxin family protein Identical to Glutaredoxin-C9 (AtGrxC9) (GRXC9) [Arabidopsis Thaliana] (GB:Q9SGP6) similar to glutaredoxin family protein [Arabidopsis thaliana] (TAIR:AT1G03850.2) similar to Os01g0241400 [Oryza sativa (japonica cultivar-group)] (GB:NP_001042552.1) similar to unknown protein [Oryza sativa (japonica cultivar-group)] (GB:BAD81621.1) contains InterPro domain Thioredoxin-li…	Myb_box5_MYBW_box_WRKYMyb_box2_MYBDREB_AP2_EREBPG_box2_bZIPN_box_bHLHNac_box_NACMyb_box4_MYB	GEO-WOUNDING
SIN_1020522	AT1G31770	ABC transporter family protein Identical to White-brown complex homolog protein 14 (WBC14) [Arabidopsis Thaliana] (GB:Q9C6W5GB:Q9C6R7) similar to ABC transporter family protein [Arabidopsis thaliana] (TAIR:AT4G27420.1) similar to ABC transporter-like protein [Brassica rapa] (GB:ABB97034.1) similar to Os08g0167000 [Oryza sativa (japonica cultivar-group)] (GB:NP_001061077.1) contains InterPro domai…	AuxRE_ARFHSE1_HSFMyb_box5_MYBMyb_box1_MYBNac_box_NAC	GEO-IRON
SIN_1013422	AT1G51980	mitochondrial processing peptidase alpha subunit, putative Identical to Probable mitochondrial-processing peptidase alpha subunit 1, mitochondrial precursor (EC 3.4.24.64) (Alpha-MPP 1) [Arabidopsis Thaliana] (GB:Q9ZU25GB:Q8L9K3) similar to MPPALPHA (mitochondrial processing peptidase alpha subunit), metalloendopeptidase [Arabidopsis thaliana] (TAIR:AT3G16480.1) similar to Mitochondrial-processin…	AuxRE_ARFMyb_box5_MYBMyb_box1_MYBW_box_WRKY	GEO-IRON
SIN_1003112	AT1G55850	encodes a protein similar to cellulose synthase	AuxRE_ARFHSE1_HSFMyb_box5_MYBMyb_box1_MYBW_box_WRKYMyb_box2_MYBG_box_bHLHG_box2_bZIPGCC_box_AP2_EREBPG_box1_bZIP	GEO-DROUGHT, GEO-IRON
SIN_1005072	AT1G64980	similar to conserved hypothetical protein [Medicago truncatula] (GB:ABE90022.1) contains domain Nucleotide-diphospho-sugar transferases (SSF53448)	AuxRE_ARFMyb_box3_MYBMyb_box5_MYBMyb_box1_MYBW_box_WRKYG_box_bHLHDREB_AP2_EREBPG_box2_bZIP	GEO-IRON
SIN_1005792	AT1G76040	member of Calcium Dependent Protein Kinase	AuxRE_ARFHSE1_HSFMyb_box5_MYBMyb_box1_MYBMyb_box2_MYBDREB_AP2_EREBPMyb_box4_MYBHBE_HB	GEO-WOUNDING
SIN_1023524	AT2G41810	similar to unknown protein [Arabidopsis thaliana] (TAIR:AT2G41800.1) similar to Os03g0807700 [Oryza sativa (japonica cultivar-group)] (GB:NP_001051644.1) similar to unknown [Ricinus communis] (GB:CAB02653.1) contains InterPro domain Galactose-binding like (InterPro:IPR008979) contains InterPro domain Protein of unknown function DUF642 (InterPro:IPR006946)	HSE1_HSFMyb_box5_MYBW_box_WRKYDREB_AP2_EREBPN_box_bHLHG_ABRE_bZIP	DRASTIC-NACL
SIN_1015161	AT2G40880	cysteine proteinase inhibitor homolog	G_box2_bZIPHSE1_HSFMyb_box5_MYBW_box_WRKYNac_box_NACDREB_AP2_EREBPG_box_bHLHMyb_box4_MYB	DRASTIC-DROUGHT
SIN_1011670	AT2G30440	chloroplast thylakoidal processing peptidase similar to signal peptidase, putative [Arabidopsis thaliana] (TAIR:AT1G06870.1) similar to chloroplast thylakoidal processing peptidase [Medicago sativa] (GB:AAZ32902.1) similar to Os09g0453400 [Oryza sativa (japonica cultivar-group)] (GB:NP_001063344.1) similar to Os03g0765200 [Oryza sativa (japonica cultivar-group)] (GB:NP_001051375.1) contains Inter…	Myb_box3_MYBMyb_box1_MYBHSE1_HSFMyb_box5_MYBW_box_WRKYNac_box_NACDREB_AP2_EREBP	RARGE-NACL
SIN_1005477	AT2G37040	encodes a protein similar to phenylalanine ammonia-lyase	G_box2_bZIPMyb_box1_MYBMyb_box5_MYBW_box_WRKYMyb_box2_MYBDREB_AP2_EREBPN_box_bHLHC_ABRE_bZIP	DRASTIC-DROUGHT, RARGE-COLD, RARGE-DROUGHT, RARGE-LIGHT
SIN_1013048	AT2G39420	esterase/lipase/thioesterase family protein similar to hydrolase, alpha/beta fold family protein [Arabidopsis thaliana] (TAIR:AT2G39410.2) similar to Os12g0262700 [Oryza sativa (japonica cultivar-group)] (GB:NP_001066522.1) similar to Os05g0363100 [Oryza sativa (japonica cultivar-group)] (GB:NP_001055317.1) similar to Alpha/beta hydrolase [Medicago truncatula] (GB:ABE84979.1) contains InterPro do…	Myb_box1_MYBHSE1_HSFMyb_box5_MYBW_box_WRKYMyb_box2_MYBDREB_AP2_EREBPABRE_ABI3_VP1	RARGE-ABA
SIN_1015193	AT2G13360	Encodes a peroxisomal photorespiratory enzyme that catalyzes transamination reactions with multiple substrates. It is involved in photorespiration.	Myb_box3_MYBMyb_box1_MYBHSE1_HSFMyb_box5_MYBN_box_bHLH	RARGE-NACL
SIN_1024198	AT2G28840	ankyrin repeat family protein similar to ankyrin repeat family protein [Arabidopsis thaliana] (TAIR:AT5G07270.1) similar to ring zinc finger protein [Artemisia desertorum] (GB:AAY17949.1) contains InterPro domain Ankyrin (InterPro:IPR002110) contains InterPro domain Zinc finger, RING-type (InterPro:IPR001841)	Myb_box3_MYBMyb_box1_MYBHSE1_HSFMyb_box5_MYBW_box_WRKYMyb_box2_MYBNac_box_NAC	DRASTIC-DROUGHT
SIN_1024209	AT2G39570	ACT domain-containing protein similar to ACT domain-containing protein [Arabidopsis thaliana] (TAIR:AT2G36840.1) similar to Os09g0570900 [Oryza sativa (japonica cultivar-group)] (GB:NP_001063990.1) similar to hypothetical protein MtrDRAFT_AC146757g1v2 [Medicago truncatula] (GB:ABE90622.1) similar to Os05g0113000 [Oryza sativa (japonica cultivar-group)] (GB:NP_001054453.1) contains InterPro domain…	HSE1_HSFMyb_box5_MYBMyb_box2_MYBAuxRE_ARFNac_box_NACN_box_bHLH	RARGE-ABA, RARGE-REHYDRATION
SIN_1012968	AT2G36530	Involved in light-dependent cold tolerance and encodes an enolase.	G_box2_bZIPMyb_box1_MYBMyb_box5_MYBW_box_WRKYMyb_box2_MYB	DRASTIC-DROUGHT, RARGE-LIGHT, STRESSLINK-COLD-DROUGHT-SALT
SIN_1017567	AT2G34930	disease resistance family protein similar to disease resistance family protein [Arabidopsis thaliana] (TAIR:AT1G47890.1) similar to Leucine-rich repeat Leucine-rich repeat, cysteine-containing type [Medicago truncatula] (GB:ABE79507.1) contains InterPro domain Leucine-rich repeat (InterPro:IPR001611) contains InterPro domain Leucine-rich repeat, plant specific (InterPro:IPR007090) contains InterP…	Myb_box1_MYBMyb_box5_MYBW_box_WRKYNac_box_NACDREB_AP2_EREBPGCC_box_AP2_EREBP	DRASTIC-COLD, RARGE-ABA
SIN_1024756	AT2G19570	Encodes a cytidine deaminase that deaminates cytidine and deoxycytidine and is competitively inhibited by cytosine-containing compounds.	G_box2_bZIPMyb_box1_MYBMyb_box5_MYBW_box_WRKYMyb_box2_MYBMyb_box4_MYB	RARGE-NACL
SIN_1007659	AT2G19590	encodes a protein whose sequence is similar to 1-aminocyclopropane-1-carboxylate oxidase	G_box2_bZIPMyb_box3_MYBMyb_box1_MYBHSE1_HSFMyb_box5_MYB	DRASTIC-COLD, DRASTIC-NACL
SIN_1015290	AT2G23070	casein kinase II alpha chain, putative similar to CKA2 (casein kinase II alpha chain 2), kinase [Arabidopsis thaliana] (TAIR:AT3G50000.1) similar to casein kinase II alpha subunit [Sinapis alba] (GB:CAD12663.1) contains InterPro domain Serine/threonine protein kinase (InterPro:IPR002290) contains InterPro domain Protein kinase-like (InterPro:IPR011009) contains InterPro domain Protein kinase (Int…	G_box2_bZIPMyb_box3_MYBMyb_box1_MYBMyb_box5_MYBMyb_box4_MYB	RARGE-DROUGHT, RARGE-NACL
SIN_1015892	AT2G43710	Encodes a stearoyl-ACP desaturase, involved in fatty acid desaturation. The ssi2 mutants have increased 18:0 and reduced 18:1 fatty acids. Exogenous application of glycerol to wild type plants mimics the ssi2 mutant phenotype. The altered 18:1 fatty acid content in the ssi2 mutants has an impact on SA- and JA-mediated defense signaling.	G_box2_bZIPMyb_box5_MYBW_box_WRKYAuxRE_ARFDREB_AP2_EREBPG_box1_bZIPG_box_bHLHABRE_ABI3_VP1	RARGE-COLD, RARGE-LIGHT
SIN_1003783	AT2G04240	Encodes a small protein with an N-terminal trans-membrane domain and a RING-H2 zinc finger motif located at the C-terminus. Gene expression is induced by salt and osmotic stress.	G_box2_bZIPHSE1_HSFMyb_box5_MYBW_box_WRKYMyb_box2_MYBDREB_AP2_EREBP	RARGE-ABA
SIN_1015901	AT2G31730	ethylene-responsive protein, putative similar to ethylene-responsive protein, putative [Arabidopsis thaliana] (TAIR:AT1G05710.3) similar to ER33 protein [Lycopersicon esculentum] (GB:AAD46413.1) contains InterPro domain Helix-loop-helix DNA-binding (InterPro:IPR011598) contains InterPro domain Basic helix-loop-helix dimerisation region bHLH (InterPro:IPR001092)	Myb_box5_MYBMyb_box2_MYBAuxRE_ARFN_box_bHLHMyb_box4_MYBC_ABRE_bZIP	DRASTIC-COLD, DRASTIC-NACL
SIN_1008117	AT2G38750	Annexins are a family of calcium dependent membrane binding proteins though to be involved in Golgi mediated secretion. This is one of four annexins identified in Arabidopsis.	G_box2_bZIPMyb_box1_MYBHSE1_HSFMyb_box5_MYBAuxRE_ARFNac_box_NACMyb_box4_MYB	RARGE-LIGHT
SIN_1024809	AT2G19860	Encodes a protein with hexokinase activity (AtHXK2) and acts as a sensor for plant sugar responses.	Myb_box3_MYBMyb_box1_MYBMyb_box5_MYBW_box_WRKY	DRASTIC-NACL
SIN_1021250	AT2G01980	Encodes a plasma membrane-localized Na+/H+ antiporter SOS1. Functions in the extrusion of toxic Na+ from cells and is essential for plant salt tolerance. Has 12 predicted transmembrane domains in the N-terminal region and a long cytoplasmic tail of approx. 700 aa at the C-terminal side. SOS1 interacts through its predicted cytoplasmic tail with RCD1, a regulator of oxidative-stress responses, sug…	HSE1_HSFMyb_box5_MYBAuxRE_ARFDREB_AP2_EREBPG_box_bHLHMyb_box4_MYB	STRESSLINK-COLD-DROUGHT-SALT
SIN_1013906	AT2G44990	More Axillary Branching carotenoid cleavage dioxygenases.	G_box2_bZIPMyb_box1_MYBHSE1_HSFMyb_box5_MYBW_box_WRKYAuxRE_ARFNac_box_NACDREB_AP2_EREBP	STRESSLINK-ABA
SIN_1022220	AT2G18193	AAA-type ATPase family protein similar to AAA-type ATPase family protein [Arabidopsis thaliana] (TAIR:AT2G18190.1) similar to putative AAA-type ATPase [Oryza sativa (japonica cultivar-group)] (GB:AAT37998.1) contains InterPro domain AAA-protein subdomain (InterPro:IPR003960) contains InterPro domain AAA ATPase (InterPro:IPR003593) contains InterPro domain AAA ATPase, central region (InterPro:IPR0…	G_box2_bZIPHSE1_HSFMyb_box5_MYBW_box_WRKYAuxRE_ARFNac_box_NACDREB_AP2_EREBPG_box_bHLH	DRASTIC-NACL
SIN_1007346	AT2G43290	Encodes calmodulin-like MSS3.	G_box2_bZIPMyb_box1_MYBHSE1_HSFMyb_box5_MYBAuxRE_ARFNac_box_NACN_box_bHLH	DRASTIC-COLD
SIN_1012778	AT2G47710	universal stress protein (USP) family protein similar to unknown protein [Arabidopsis thaliana] (TAIR:AT5G49050.1) similar to fiber protein Fb19 [Gossypium barbadense] (GB:AAR07598.1) contains InterPro domain Universal stress protein (Usp) (InterPro:IPR006015) contains InterPro domain UspA (InterPro:IPR006016)	G_box2_bZIPMyb_box3_MYBMyb_box1_MYBHSE1_HSFMyb_box5_MYBW_box_WRKYMyb_box2_MYBDREB_AP2_EREBP	RARGE-NACL
SIN_1025414	AT2G13610	ABC transporter family protein Identical to White-brown complex homolog protein 5 (WBC5) [Arabidopsis Thaliana] (GB:Q9SIT6GB:Q56ZY4) similar to ABC transporter family protein [Arabidopsis thaliana] (TAIR:AT1G53270.1) similar to Os01g0615500 [Oryza sativa (japonica cultivar-group)] (GB:NP_001043574.1) similar to ABC transporter-like [Oryza sativa (japonica cultivar-group)] (GB:BAB17113.1) contains…	Myb_box3_MYBMyb_box1_MYBMyb_box5_MYBMyb_box2_MYBNac_box_NACG_box_bHLHMyb_box4_MYB	RARGE-COLD, RARGE-DROUGHT, RARGE-NACL
SIN_1019315	AT2G42810	Encodes a phytochrome-specific type 5 serine/threonine protein phosphatase. It dephosphorylates active Pfr-phytochromes. Controls light signal flux by enhancing phytochrome stability and affinity for a signal transducer. It localizes to the cytoplasm in darkness and in the nucleus in light. The gene is alternately spliced. This variant does not contain membrane domains.	G_box2_bZIPMyb_box1_MYBHSE1_HSFMyb_box5_MYBW_box_WRKYAuxRE_ARFC_ABRE_bZIP	RARGE-NACL
SIN_1005451	AT2G36830	encodes a tonoplast intrinsic protein, which functions as water channel. highly expressed in root, stem, cauline leaves and flowers.	HSE1_HSFMyb_box5_MYBW_box_WRKYAuxRE_ARFDREB_AP2_EREBP	RARGE-ABA
SIN_1011042	AT2G38320	similar to unknown protein [Arabidopsis thaliana] (TAIR:AT5G01620.2) similar to expressed protein [Oryza sativa (japonica cultivar-group)] (GB:ABF95402.1) similar to Os03g0817500 [Oryza sativa (japonica cultivar-group)] (GB:NP_001051701.1) similar to Os11g0107000 [Oryza sativa (japonica cultivar-group)] (GB:NP_001065543.1) contains InterPro domain Protein of unknown function DUF231, plant (InterP…	Myb_box1_MYBHSE1_HSFMyb_box5_MYBW_box_WRKYN_box_bHLH	RARGE-COLD
SIN_1002211	AT2G03200	aspartyl protease family protein similar to CDR1 (CONSTITUTIVE DISEASE RESISTANCE 1), aspartic-type endopeptidase/ pepsin A [Arabidopsis thaliana] (TAIR:AT5G33340.1) similar to Aspartic proteinase nepenthesin-1 precursor (Nepenthesin-I) (GB:Q766C3) similar to Os04g0448300 [Oryza sativa (japonica cultivar-group)] (GB:NP_001052922.1) similar to OSJNBa0064H22.10 [Oryza sativa (japonica cultivar-grou…	AuxRE_ARFHSE1_HSFMyb_box5_MYBMyb_box1_MYBW_box_WRKYMyb_box2_MYBDREB_AP2_EREBPC_ABRE_bZIP	GEO-IRON
SIN_1011824	AT2G23910	cinnamoyl-CoA reductase-related similar to cinnamoyl-CoA reductase-related [Arabidopsis thaliana] (TAIR:AT4G30470.1) similar to Ribosome-binding factor A [Medicago truncatula] (GB:ABE85146.1) contains InterPro domain NAD-dependent epimerase/dehydratase (InterPro:IPR001509)	Myb_box3_MYBHSE1_HSFMyb_box5_MYBMyb_box1_MYB	GEO-ABA, GEO-HEAT, GEO-OSMOTIC
SIN_1024880	AT2G26690	nitrate transporter (NTP2) similar to NRT1.1 (nitrate transporter 1.1), transporter [Arabidopsis thaliana] (TAIR:AT1G12110.1) similar to putative dicarboxylate transporter [Oryza sativa (japonica cultivar-group)] (GB:BAD87491.1) similar to dicarboxylate transporter [Alnus glutinosa] (GB:CAD32549.1) similar to Os01g0556700 [Oryza sativa (japonica cultivar-group)] (GB:NP_001043326.1) contains Inter…	HSE1_HSFMyb_box5_MYB	GEO-IRON
SIN_1010013	AT2G32030	GCN5-related N-acetyltransferase (GNAT) family protein similar to GCN5-related N-acetyltransferase (GNAT) family protein [Arabidopsis thaliana] (TAIR:AT2G32020.1) similar to Os03g0794200 [Oryza sativa (japonica cultivar-group)] (GB:NP_001051537.1) similar to Os03g0794300 [Oryza sativa (japonica cultivar-group)] (GB:NP_001051538.1) similar to putative acetyltransferase [Oryza sativa (japonica cult…	HSE1_HSFMyb_box5_MYBW_box_WRKY	GEO-LIGHT, GEO-UV-B
SIN_1024434	AT2G39700	putative expansin. Naming convention from the Expansin Working Group (Kende et al, 2004. Plant Mol Bio). Involved in the formation of nematode-induced syncytia in roots of Arabidopsis thaliana.	AuxRE_ARFMyb_box5_MYBMyb_box1_MYBMyb_box2_MYB	GEO-IRON
SIN_1018627	AT2G41660	Essential for hydrotropism in roots. Mutant roots are defective in hydrotropism, and have slightly reduced phototropism and modified wavy growth response. Has normal gravitropism and root elongation.	AuxRE_ARFMyb_box5_MYBMyb_box1_MYBW_box_WRKYMyb_box2_MYBG_box_bHLH	GEO-IRON
SIN_1003171	AT2G43000	ANAC042 (Arabidopsis NAC domain containing protein 42) transcription factor Identical to Putative NAC domain-containing protein 42 (ANAC042) [Arabidopsis Thaliana] (GB:Q9SK55) similar to transcription factor [Arabidopsis thaliana] (TAIR:AT3G12910.1) similar to putative development regulation gene OsNAC4 protein [Oryza sativa (japonica cultivar-group)] (GB:BAC45041.1) similar to Os03g0777000 [Oryz…	HSE1_HSFMyb_box5_MYBW_box_WRKYMyb_box2_MYBG_box_bHLHDREB_AP2_EREBPG_box2_bZIP	GEO-NACL, GEO-OSMOTIC
SIN_1014050	AT2G45830	DTA2 (DOWNSTREAM TARGET OF AGL15 2) similar to unknown protein [Arabidopsis thaliana] (TAIR:AT3G61270.1) similar to OSIGBa0159I10.7 [Oryza sativa (indica cultivar-group)] (GB:CAH67462.1) similar to Os02g0642700 [Oryza sativa (japonica cultivar-group)] (GB:NP_001047557.1) similar to Lipopolysaccharide-modifying protein [Medicago truncatula] (GB:ABD33425.1) contains InterPro domain Lipopolysacchari…	AuxRE_ARFHSE1_HSFMyb_box5_MYBMyb_box1_MYBW_box_WRKYC_ABRE_bZIPG_box2_bZIPNac_box_NAC	GEO-ABA
SIN_1005741	AT2G46600	calcium-binding protein, putative similar to PBP1 (PINOID-BINDING PROTEIN 1), calcium ion binding [Arabidopsis thaliana] (TAIR:AT5G54490.1) similar to Os02g0122600 [Oryza sativa (japonica cultivar-group)] (GB:NP_001045728.1) similar to Os06g0683400 [Oryza sativa (japonica cultivar-group)] (GB:NP_001058389.1) similar to EF-hand Ca2+-binding protein CCD1 [Triticum aestivum] (GB:AAF86307.1) contains…	HSE1_HSFMyb_box5_MYBMyb_box1_MYBW_box_WRKYDREB_AP2_EREBPN_box_bHLH	GEO-WOUNDING
SIN_1023197	AT3G47340	encodes a glutamine-dependent asparagine synthetase, the predicted ASN1 peptide contains a purF-type glutamine-binding domain, and is expressed predominantly in shoot tissues, where light has a negative effect on its mRNA accumulation. Expression is induced within 3 hours of dark treatment, in senescing leaves and treatment with exogenous photosynthesis inhibitor. Induction of gene expression was…	HSE1_HSFMyb_box5_MYBNac_box_NACDREB_AP2_EREBPG_box_bHLHN_box_bHLH?HBE_HB	DRASTIC-COLD, DRASTIC-DROUGHT, DRASTIC-NACL, RARGE-ABA, RARGE-NACL
SIN_1010007	AT3G22620	protease inhibitor/seed storage/lipid transfer protein (LTP) family protein similar to protease inhibitor/seed storage/lipid transfer protein (LTP)-related [Arabidopsis thaliana] (TAIR:AT1G05450.2) similar to expressed protein [Oryza sativa (japonica cultivar-group)] (GB:AAO37995.1) similar to Os07g0175500 [Oryza sativa (japonica cultivar-group)] (GB:NP_001059014.1) contains InterPro domain Plant…	G_box2_bZIPMyb_box3_MYBMyb_box1_MYBHSE1_HSFMyb_box5_MYBW_box_WRKY	DRASTIC-DROUGHT
SIN_1018679	AT3G47930	L-Galactono-1,4-lactone dehydrogenase, catalyzes the final step of ascorbate biosynthesis	G_box2_bZIPMyb_box3_MYBMyb_box1_MYBHSE1_HSFMyb_box5_MYBW_box_WRKYMyb_box2_MYBAuxRE_ARFN_box_bHLH	STRESSLINK-OXIDATIVE-STRESS
SIN_1022483	AT3G14440	Encodes 9-cis-epoxycarotenoid dioxygenase, a key enzyme in the biosynthesis of abscisic acid. Regulated in response to drought and salinity. Expressed in roots, flowers and seeds. Localized to the chloroplast stroma and thylakoid membrane.	Myb_box1_MYBHSE1_HSFMyb_box5_MYBAuxRE_ARFNac_box_NACG_box_bHLHN_box_bHLHG_ABRE_bZIPHBE_HB	RARGE-DROUGHT, RARGE-LIGHT, RARGE-NACL, STRESSLINK-ABA
SIN_1008653	AT3G55580	regulator of chromosome condensation (RCC1) family protein similar to regulator of chromosome condensation (RCC1) family protein / UVB-resistance protein-related [Arabidopsis thaliana] (TAIR:AT3G53830.1) similar to Os01g0846800 [Oryza sativa (japonica cultivar-group)] (GB:NP_001044792.1) similar to UVB-resistance protein UVR8-like [Oryza sativa (japonica cultivar-group)] (GB:BAD82660.1) contains …	G_box2_bZIPMyb_box3_MYBMyb_box1_MYBMyb_box5_MYBW_box_WRKYN_box_bHLH?HBE_HB	DRASTIC-COLD
SIN_1014909	AT3G19450	Encodes a catalytically active cinnamyl alcohol dehydrogenase which uses p-coumaryl aldehyde as a preferred substrate. It can also use caffeyl, coniferyl and d-hydroxyconiferyl aldehydes as substrates.	G_box2_bZIPMyb_box3_MYBMyb_box1_MYBHSE1_HSFMyb_box5_MYBAuxRE_ARF	RARGE-ABA, RARGE-LIGHT
SIN_1023544	AT3G57150	Encodes a putative pseudouridine synthase (NAP57).	HSE1_HSFMyb_box5_MYBW_box_WRKYAuxRE_ARF	RARGE-COLD, RARGE-REHYDRATION
SIN_1019000	AT3G24120	myb family transcription factor similar to UNE16 (unfertilized embryo sac 16), transcription factor [Arabidopsis thaliana] (TAIR:AT4G13640.1) similar to myb family transcription factor-like [Oryza sativa (japonica cultivar-group)] (GB:BAD26189.1) similar to Os02g0174000 [Oryza sativa (japonica cultivar-group)] (GB:NP_001046045.1) contains InterPro domain Homeodomain-like (InterPro:IPR009057) cont…	HSE1_HSFMyb_box5_MYB	RARGE-ABA
SIN_1007157	AT3G54890	Encodes a component of the light harvesting complex associated with photosystem I.	G_box2_bZIPHSE1_HSFMyb_box5_MYBAuxRE_ARFNac_box_NACDREB_AP2_EREBPG_box_bHLHG_ABRE_bZIP	DRASTIC-COLD, DRASTIC-NACL
SIN_1015311	AT3G24310	snapdragon myb protein 305 homolog (myb)	HSE1_HSFMyb_box5_MYBMyb_box2_MYB	DRASTIC-COLD, DRASTIC-NACL
SIN_1009119	AT3G48880	F-box family protein similar to F-box family protein [Arabidopsis thaliana] (TAIR:AT4G11580.1) similar to Os10g0502900 [Oryza sativa (japonica cultivar-group)] (GB:NP_001064994.1) similar to putative Rhizobium-induced nodule development associated protein [Oryza sativa (japonica cultivar-group)] (GB:AAG13618.1) contains InterPro domain Cyclin-like F-box (InterPro:IPR001810) contains InterPro doma…	Myb_box1_MYBMyb_box5_MYBMyb_box2_MYBAuxRE_ARFDREB_AP2_EREBPGCC_box_AP2_EREBPMyb_box4_MYB	RARGE-ABA
SIN_1006483	AT3G02690	integral membrane family protein similar to unknown protein [Oryza sativa (japonica cultivar-group)] (GB:AAM92827.1) contains InterPro domain ssDNA-binding transcriptional regulator (InterPro:IPR009044) contains InterPro domain Protein of unknown function DUF6, transmembrane (InterPro:IPR000620)	HSE1_HSFMyb_box5_MYBW_box_WRKYAuxRE_ARFNac_box_NAC	RARGE-NACL
SIN_1009526	AT3G13750	beta-galactosidase, glycosyl hydrolase family 35	HSE1_HSFMyb_box5_MYBMyb_box2_MYBNac_box_NACDREB_AP2_EREBPMyb_box4_MYBC_ABRE_bZIPHBE_HB	DRASTIC-NACL, RARGE-ABA, RARGE-NACL
SIN_1003913	AT3G51740	encodes a leucine-repeat receptor kinase expressed in inflorescence meristem. Locus association was made from performing sequence analysis with IMK3 (MRLK) whose locus association was provided by the authors.	G_box2_bZIPHSE1_HSFMyb_box5_MYBW_box_WRKYMyb_box2_MYBAuxRE_ARFDREB_AP2_EREBPG_box_bHLH	RARGE-COLD
SIN_1012064	AT3G56360	similar to unknown protein [Arabidopsis thaliana] (TAIR:AT5G05250.1) similar to unknown protein [Oryza sativa (japonica cultivar-group)] (GB:AAP03420.1)	G_box2_bZIPMyb_box3_MYBMyb_box1_MYBHSE1_HSFMyb_box5_MYBW_box_WRKYNac_box_NACG_box_bHLHMyb_box4_MYB	RARGE-ABA
SIN_1024641	AT3G43190	Encodes a protein with sucrose synthase activity (SUS4).	G_box2_bZIPHSE1_HSFMyb_box5_MYBW_box_WRKYMyb_box2_MYBN_box_bHLH	RARGE-ABA, RARGE-DROUGHT, RARGE-NACL
SIN_1015434	AT3G14160	oxidoreductase, 2OG-Fe(II) oxygenase family protein similar to oxidoreductase, 2OG-Fe(II) oxygenase family protein [Arabidopsis thaliana] (TAIR:AT3G14140.1) similar to oxidoreductase, 2OG-Fe oxygenase family protein, putative, expressed [Oryza sativa (japonica cultivar-group)] (GB:ABF99549.1) similar to Os03g0816500 [Oryza sativa (japonica cultivar-group)] (GB:NP_001051693.1) contains InterPro do…	G_box2_bZIPHSE1_HSFMyb_box5_MYBW_box_WRKYAuxRE_ARFG_box_bHLHN_box_bHLH	RARGE-LIGHT
SIN_1016308	AT3G06080	similar to unknown protein [Arabidopsis thaliana] (TAIR:AT5G19160.1) similar to expressed protein [Oryza sativa (japonica cultivar-group)] (GB:ABA91480.2) contains InterPro domain Protein of unknown function DUF231, plant (InterPro:IPR004253)	Myb_box1_MYBHSE1_HSFMyb_box5_MYBW_box_WRKYMyb_box2_MYBAuxRE_ARFN_box_bHLHC_ABRE_bZIP	RARGE-NACL
SIN_1024448	AT3G46540	epsin N-terminal homology (ENTH) domain-containing protein / clathrin assembly protein-related similar to epsin N-terminal homology (ENTH) domain-containing protein / clathrin assembly protein-related [Arabidopsis thaliana] (TAIR:AT1G08670.1) similar to unnamed protein product [Kluyveromyces lactis] (GB:XP_451737.1) similar to Os01g0841000 [Oryza sativa (japonica cultivar-group)] (GB:NP_001044763…	G_box2_bZIPMyb_box3_MYBMyb_box1_MYBMyb_box5_MYBW_box_WRKYMyb_box2_MYBNac_box_NACDREB_AP2_EREBPG_box_bHLHC_ABRE_bZIP	RARGE-LIGHT
SIN_1025661	AT3G49780	Phytosulfokine 3 precursor, coding for a unique plant peptide growth factor. Plants overexpressing this gene (under a 35S promoter), develop normal cotyledons and hypocotyls but their growth, in particular that of their roots, was faster than that of wildtype.	G_box2_bZIPMyb_box3_MYBMyb_box1_MYBHSE1_HSFMyb_box5_MYBW_box_WRKYG_box_bHLHN_box_bHLHMyb_box4_MYB	RARGE-ABA, RARGE-DROUGHT, RARGE-LIGHT, RARGE-NACL
SIN_1025939	AT3G53480	ATPDR9/PDR9 (PLEIOTROPIC DRUG RESISTANCE 9) ATPase, coupled to transmembrane movement of substances Identical to Probable pleiotropic drug resistance protein 9 (PDR9) [Arabidopsis Thaliana] (GB:Q9LFH0) similar to ATPDR5/PDR5 (PLEIOTROPIC DRUG RESISTANCE 5), ATPase, coupled to transmembrane movement of substances [Arabidopsis thaliana] (TAIR:AT2G37280.1) similar to ATPDR13/PDR13 (PLEIOTROPIC DRUG …	G_box2_bZIPMyb_box1_MYBHSE1_HSFMyb_box5_MYBW_box_WRKYNac_box_NAC	RARGE-ABA, RARGE-COLD
SIN_1014334	AT3G13180	NOL1/NOP2/sun family protein / antitermination NusB domain-containing protein similar to nucleolar protein, putative [Arabidopsis thaliana] (TAIR:AT4G26600.1) similar to Os09g0477900 [Oryza sativa (japonica cultivar-group)] (GB:NP_001063467.1) similar to ribosomal RNA small subunit methyltransferase B [Salinibacter ruber DSM 13855] (GB:YP_445018.1) contains InterPro domain SAM (and some other nuc…	G_box2_bZIPMyb_box3_MYBMyb_box1_MYBHSE1_HSFMyb_box5_MYBAuxRE_ARFDREB_AP2_EREBPG_box_bHLHN_box_bHLHGCC_box_AP2_EREBP	RARGE-COLD
SIN_1005106	AT3G15690	biotin carboxyl carrier protein of acetyl-CoA carboxylase-related similar to biotin/lipoyl attachment domain-containing protein [Arabidopsis thaliana] (TAIR:AT1G52670.1) similar to Biotin/lipoyl attachment [Medicago truncatula] (GB:ABD28385.1) contains InterPro domain Single hybrid motif (InterPro:IPR011053)	G_box2_bZIPHSE1_HSFMyb_box5_MYBMyb_box2_MYBAuxRE_ARF	RARGE-LIGHT
SIN_1004737	AT3G10420	sporulation protein-related similar to ATP binding / ATP-dependent peptidase/ nucleoside-triphosphatase/ nucleotide binding / serine-type endopeptidase [Arabidopsis thaliana] (TAIR:AT1G73170.1) similar to ATPase-like protein [Oryza sativa (japonica cultivar-group)] (GB:BAC79945.1) similar to Os07g0187400 [Oryza sativa (japonica cultivar-group)] (GB:NP_001059076.1) contains InterPro domain AAA ATP…	G_box2_bZIPMyb_box1_MYBHSE1_HSFMyb_box5_MYBW_box_WRKYG_box1_bZIPG_box_bHLHMyb_box4_MYBG_ABRE_bZIP	DRASTIC-DROUGHT, RARGE-ABA
SIN_1013701	AT3G18280	protease inhibitor/seed storage/lipid transfer protein (LTP) family protein similar to protease inhibitor/seed storage/lipid transfer protein (LTP) family protein [Arabidopsis thaliana] (TAIR:AT1G48750.1) similar to TED4 [Zinnia elegans] (GB:BAA06462.1) contains InterPro domain Plant lipid transfer/seed storage/trypsin-alpha amylase inhibitor (InterPro:IPR003612)	Myb_box1_MYBHSE1_HSFMyb_box5_MYBG_box_bHLHN_box_bHLH	DRASTIC-DROUGHT
SIN_1011241	AT3G53620	Encodes a protein that might have inorganic pyrophosphatase activity.	G_box2_bZIPMyb_box1_MYBHSE1_HSFMyb_box5_MYBW_box_WRKYAuxRE_ARFDREB_AP2_EREBPG_box_bHLHGCC_box_AP2_EREBPMyb_box4_MYBG_ABRE_bZIP	RARGE-ABA, RARGE-COLD
SIN_1025218	AT3G11530	vacuolar protein sorting 55 family protein / VPS55 family protein similar to vacuolar protein sorting 55 family protein / VPS55 family protein [Arabidopsis thaliana] (TAIR:AT1G32410.5) similar to vacuolar protein sorting 55 family-like [Oryza sativa (japonica cultivar-group)] (GB:BAD88257.1) similar to Os01g0966500 [Oryza sativa (japonica cultivar-group)] (GB:NP_001045503.1) contains InterPro dom…	G_box2_bZIPMyb_box3_MYBMyb_box1_MYBHSE1_HSFMyb_box5_MYBW_box_WRKYMyb_box2_MYBDREB_AP2_EREBPMyb_box4_MYBC_ABRE_bZIP	RARGE-LIGHT
SIN_1007380	AT3G59340	similar to unknown protein [Arabidopsis thaliana] (TAIR:AT3G59310.1) similar to Os05g0299500 [Oryza sativa (japonica cultivar-group)] (GB:NP_001055130.1) similar to Os08g0540000 [Oryza sativa (japonica cultivar-group)] (GB:NP_001062380.1) similar to anthocyanin-related membrane protein 1 (Anm1)-like [Oryza sativa (japonica cultivar-group)] (GB:BAD34418.1) contains InterPro domain Protein of unkno…	Myb_box3_MYBMyb_box1_MYBHSE1_HSFMyb_box5_MYBW_box_WRKYAuxRE_ARFG_box_bHLH	RARGE-COLD
SIN_1013072	AT3G02875	Hydrolyzes amino acid conjugates of the plant growth regulator indole-3-acetic acid (IAA), including IAA-Leu and IAA-Phe. Uses Mg and Co ions as cofactors.	AuxRE_ARFMyb_box3_MYBHSE1_HSFMyb_box5_MYBMyb_box1_MYBW_box_WRKYNac_box_NAC	GEO-HEAT, GEO-OSMOTIC
SIN_1025847	AT3G05510	phospholipid/glycerol acyltransferase family protein similar to phospholipid/glycerol acyltransferase family protein [Arabidopsis thaliana] (TAIR:AT1G78690.1) similar to Phospholipid/glycerol acyltransferase [Medicago truncatula] (GB:ABE92865.1) contains InterPro domain Phospholipid/glycerol acyltransferase (InterPro:IPR002123) contains InterPro domain Tafazzin (InterPro:IPR000872)	Myb_box3_MYBHSE1_HSFMyb_box5_MYBMyb_box1_MYBW_box_WRKYMyb_box2_MYBG_box_bHLHGCC_box_AP2_EREBPMyb_box4_MYBHBE_HB	GEO-ALUMINIUM
SIN_1022803	AT3G05890	RCI2B (RARE-COLD-INDUCIBLE 2B) Identical to Hydrophobic protein RCI2B (Low temperature and salt-responsive protein LTI6B) (RCI2B) [Arabidopsis Thaliana] (GB:Q9ZNS6GB:Q9M9K9) similar to RCI2A (RARE-COLD-INDUCIBLE 2A) [Arabidopsis thaliana] (TAIR:AT3G05880.1) similar to Protein of unknown function UPF0057 Bacterial extracellular solute-binding protein, family 3 [Medicago truncatula] (GB:ABD33189.1)…	HSE1_HSFMyb_box5_MYBG_box_bHLHC_ABRE_bZIPN_box_bHLHG_box1_bZIP	GEO-IRON
SIN_1007258	AT3G07700	ABC1 family protein similar to ATATH13 (ABC2 homolog 13) [Arabidopsis thaliana] (TAIR:AT5G64940.2) similar to Os09g0250700 [Oryza sativa (japonica cultivar-group)] (GB:NP_001062679.1) similar to ABC-1 [Crocosphaera watsonii WH 8501] (GB:ZP_00517317.1) contains InterPro domain Protein kinase-like (InterPro:IPR011009) contains InterPro domain ABC-1 (InterPro:IPR004147)	AuxRE_ARFHSE1_HSFMyb_box5_MYBMyb_box1_MYBW_box_WRKYDREB_AP2_EREBPC_ABRE_bZIP	GEO-ABA, GEO-NACL, GEO-HEAT, GEO-OSMOTIC
SIN_1017539	AT3G14310	encodes a pectin methylesterase	AuxRE_ARFMyb_box3_MYBHSE1_HSFMyb_box5_MYBMyb_box1_MYBW_box_WRKY	GEO-IRON
SIN_1010817	AT3G21240	encodes an isoform of 4-coumarate:CoA ligase (4CL), which is involved in the last step of the general phenylpropanoid pathway. The catalytic efficiency was in the following (descending) order: p-coumaric acid, caffeic acid, ferulic acid, 5-OH-ferulic acid and cinnamic acid. At4CL2 was unable to use sinapic acid as substrate.	AuxRE_ARFHSE1_HSFMyb_box5_MYBMyb_box1_MYBW_box_WRKYMyb_box2_MYBHBE_HB	GEO-IRON
SIN_1004185	AT3G27200	plastocyanin-like domain-containing protein similar to plastocyanin-like domain-containing protein [Arabidopsis thaliana] (TAIR:AT5G07475.1) similar to blue copper-binding protein homolog [Triticum aestivum] (GB:AAD10251.1) contains InterPro domain Cupredoxin (InterPro:IPR008972) contains InterPro domain Plastocyanin-like (InterPro:IPR003245)	AuxRE_ARFHSE1_HSFMyb_box5_MYBMyb_box1_MYBMyb_box2_MYBG_box_bHLHG_box2_bZIP	GEO-IRON
SIN_1004684	AT3G50740	UGT72E1 is an UDPG:coniferyl alcohol glucosyltransferase which specifically glucosylates sinapyl- and coniferyl aldehydes. The enzyme is thought to be involved in lignin metabolism.	Myb_box3_MYBHSE1_HSFMyb_box5_MYBMyb_box1_MYBW_box_WRKYDREB_AP2_EREBP	GEO-IRON
SIN_1003387	AT3G54260	similar to unknown protein [Arabidopsis thaliana] (TAIR:AT2G42570.1) similar to unknown [Pisum sativum] (GB:ABA29157.1) contains InterPro domain Protein of unknown function DUF231, plant (InterPro:IPR004253)	Myb_box3_MYBHSE1_HSFMyb_box5_MYBMyb_box1_MYBW_box_WRKYMyb_box2_MYBG_box2_bZIP	GEO-IRON
SIN_1008797	AT3G56310	alpha-galactosidase, putative / melibiase, putative / alpha-D-galactoside galactohydrolase, putative similar to ATAGAL2 (ARABIDOPSIS THALIANA ALPHA-GALACTOSIDASE 2), alpha-galactosidase [Arabidopsis thaliana] (TAIR:AT5G08370.2) similar to glycosyl hydrolase family-like protein [Salvia miltiorrhiza] (GB:AAU86897.1) contains InterPro domain Glycoside hydrolase, family 27 (InterPro:IPR002241) contai…	HSE1_HSFMyb_box5_MYBMyb_box1_MYBW_box_WRKYDREB_AP2_EREBPN_box_bHLH	GEO-DROUGHT
SIN_1014656	AT4G34980	Serine protease similar to subtilisin.	G_box2_bZIPHSE1_HSFMyb_box5_MYBW_box_WRKYAuxRE_ARFNac_box_NACN_box_bHLH	RARGE-COLD
SIN_1014711	AT4G38810	calcium-binding EF hand family protein similar to calcium-binding EF hand family protein [Arabidopsis thaliana] (TAIR:AT5G28830.1) similar to 39 kDa EF-Hand containing protein [Solanum tuberosum] (GB:CAA04670.1) contains InterPro domain EF-Hand type (InterPro:IPR011992)	G_box2_bZIPMyb_box1_MYBHSE1_HSFMyb_box5_MYBW_box_WRKYDREB_AP2_EREBPN_box_bHLH	RARGE-ABA
SIN_1018511	AT4G17530	RAB1C GTP binding similar to AtRABD2b/AtRab1A (Arabidopsis Rab GTPase homolog D2b), GTP binding [Arabidopsis thaliana] (TAIR:AT5G47200.1) similar to GTP-binding protein, putative [Brassica oleracea] (GB:ABD65068.1) contains InterPro domain Small GTP-binding protein domain (InterPro:IPR005225) contains InterPro domain Ras small GTPase, Rab type (InterPro:IPR003579) contains InterPro domain Sigma-5…	Myb_box3_MYBMyb_box1_MYBHSE1_HSFMyb_box5_MYBAuxRE_ARFDREB_AP2_EREBPG_box1_bZIPG_box_bHLHN_box_bHLHGCC_box_AP2_EREBP	RARGE-ABA, RARGE-NACL
SIN_1025895	AT4G13580	disease resistance-responsive family protein similar to disease resistance-responsive family protein [Arabidopsis thaliana] (TAIR:AT3G24020.1) similar to Putative disease resistance response protein [Oryza sativa (japonica cultivar-group)] (GB:AAO17346.1) contains InterPro domain Plant disease resistance response protein (InterPro:IPR004265)	Myb_box3_MYBMyb_box1_MYBMyb_box5_MYBW_box_WRKYMyb_box4_MYB	DRASTIC-NACL, RARGE-COLD
SIN_1014545	AT4G21570	similar to unknown protein [Arabidopsis thaliana] (TAIR:AT1G11200.1) similar to unknown [Medicago sativa] (GB:AAZ32885.1) similar to Os07g0506000 [Oryza sativa (japonica cultivar-group)] (GB:NP_001059733.1) contains InterPro domain Protein of unknown function DUF300 (InterPro:IPR005178)	G_box2_bZIPMyb_box1_MYBHSE1_HSFMyb_box5_MYBMyb_box2_MYBAuxRE_ARFDREB_AP2_EREBPG_box_bHLHMyb_box4_MYB	RARGE-ABA, RARGE-COLD, RARGE-DROUGHT, RARGE-LIGHT
SIN_1002308	AT4G35100	a member of the plasma membrane intrinsic protein PIP. functions as aquaporin. Salt-stress-inducible MIP	HSE1_HSFMyb_box5_MYBW_box_WRKYMyb_box2_MYBN_box_bHLH?HBE_HB	DRASTIC-COLD, DRASTIC-NACL, RARGE-ABA
SIN_1008914	AT4G08180	oxysterol-binding family protein similar to oxysterol-binding family protein [Arabidopsis thaliana] (TAIR:AT2G31020.1) similar to oxysterol-binding family protein [Arabidopsis thaliana] (TAIR:AT4G22540.1) similar to oxysterol-binding family protein [Arabidopsis thaliana] (TAIR:AT1G13170.1) similar to Oxysterol-binding protein, expressed [Oryza sativa (japonica cultivar-group)] (GB:ABF98451.1) sim…	G_box2_bZIPMyb_box1_MYBHSE1_HSFMyb_box5_MYBG_box_bHLHN_box_bHLH	RARGE-REHYDRATION
SIN_1011760	AT4G30190	belongs to the P-type ATPase superfamily of cation-transporting ATPases, pumps protons out of the cell, generating a proton gradient that drives the active transport of nutrients by proton symport. has two autoinhibitory regions within the C-terminal dom	Myb_box1_MYBHSE1_HSFMyb_box5_MYBW_box_WRKYAuxRE_ARF	RARGE-COLD
SIN_1016747	AT4G25130	peptide methionine sulfoxide reductase, putative Identical to Peptide methionine sulfoxide reductase (EC 1.8.4.11) (Protein- methionine-S-oxide reductase) (Peptide-methionine (S)-S-oxide reductase) (Peptide Met(O) reductase) (PMSR) [Arabidopsis Thaliana] (GB:P54150GB:Q9SW13) similar to PMSR1 (PEPTIDEMETHIONINE SULFOXIDE REDUCTASE 1), protein-methionine-S-oxide reductase [Arabidopsis thaliana] (TA…	Myb_box3_MYBMyb_box1_MYBHSE1_HSFMyb_box5_MYBNac_box_NACDREB_AP2_EREBPG_box_bHLHMyb_box4_MYB	RARGE-ABA
SIN_1022929	AT4G22200	Encodes a photosynthate- and light-dependent inward rectifying potassium channel with unique gating properties that are regulated by phosphorylation. Expressed in guard cell protoplasts and in the phloem and xylem of aerial portions of the plant. The channel can coassemble with another K+ channel, KAT1, in vitro. In guard cells, AKT2/3 is responsible for the Ca2+ sensitivity of the K+ uptake chan…	Myb_box3_MYBMyb_box1_MYBHSE1_HSFMyb_box5_MYBW_box_WRKYAuxRE_ARFDREB_AP2_EREBPG_box_bHLHMyb_box4_MYB	DRASTIC-COLD, DRASTIC-NACL
SIN_1013426	AT4G29260	acid phosphatase class B family protein similar to acid phosphatase class B family protein [Arabidopsis thaliana] (TAIR:AT4G29270.1) similar to Plant acid phosphatase [Medicago truncatula] (GB:ABE84853.1) contains InterPro domain Acid phosphatase (Class B) (InterPro:IPR005519) contains InterPro domain Plant acid phosphatase (InterPro:IPR010028)	Myb_box3_MYBMyb_box1_MYBMyb_box5_MYBW_box_WRKYDREB_AP2_EREBPMyb_box4_MYBC_ABRE_bZIP	RARGE-COLD
SIN_1024627	AT4G33150	LKR (SACCHAROPINE DEHYDROGENASE) Identical to Alpha-aminoadipic semialdehyde synthase (LKR/SDH) (cAt-LKR/SDH) [Includes: Lysine ketoglutarate reductase (EC 1.5.1.8) (LKR) Saccharopine dehydrogenase (EC 1.5.1.9) (SDH) (cAt-SDH)] (LKR/SDH) [Arabidopsis Thaliana] (GB:Q9SMZ4GB:O04155GB:O04156GB:O04884GB:Q7DM71GB:Q947M5GB:Q94BT4) similar to bifunctional lysine-ketoglutarate reductase/saccharopine dehy…	Myb_box3_MYBMyb_box1_MYBHSE1_HSFMyb_box5_MYBMyb_box2_MYBAuxRE_ARFG_box_bHLH	DRASTIC-DROUGHT, DRASTIC-NACL, RARGE-NACL
SIN_1016892	AT4G03210	encodes a member of xyloglucan endotransglucosylase/hydrolases (XTHs) that catalyze the cleavage and molecular grafting of xyloglucan chains function in loosening and rearrangement of the cell wall. Gene is expressed in shoot apex region, flower buds, flower stalks and internodes bearing flowers.	G_box2_bZIPMyb_box3_MYBMyb_box1_MYBMyb_box5_MYBAuxRE_ARFNac_box_NACG_box_bHLHMyb_box4_MYBG_ABRE_bZIP	DRASTIC-COLD, RARGE-LIGHT
SIN_1025731	AT4G37300	MEE59 (maternal effect embryo arrest 59) similar to Os05g0451300 [Oryza sativa (japonica cultivar-group)] (GB:NP_001055707.1) similar to expressed protein [Oryza sativa (japonica cultivar-group)] (GB:ABF95142.1) similar to Os03g0265900 [Oryza sativa (japonica cultivar-group)] (GB:NP_001049653.1)	G_box2_bZIPMyb_box3_MYBMyb_box1_MYBMyb_box5_MYBNac_box_NACDREB_AP2_EREBP	RARGE-NACL
SIN_1002759	AT4G23810	member of WRKY Transcription Factor Group III	Myb_box5_MYBW_box_WRKYAuxRE_ARFNac_box_NACMyb_box4_MYB	DRASTIC-COLD
SIN_1001364	AT4G21440	Encodes a MYB transcription factor involved in wounding and osmotic stress response. Member of the R2R3 factor gene family.	HSE1_HSFMyb_box5_MYBW_box_WRKYAuxRE_ARFNac_box_NACDREB_AP2_EREBPG_box_bHLHN_box_bHLH	DRASTIC-DROUGHT, DRASTIC-NACL, RARGE-LIGHT
SIN_1020794	AT4G32810	Encodes a protein with similarity to carotenoid cleaving deoxygenases, the enzymes that cleave beta-carotene. Involved in the production of a graft transmissable signal to suppress axillary branching. Protein is localized to chloroplast stroma and expressed primarily in root tip. Mutants in the gene exhibit increased shoot branching, and light-dependent defects in hook opening and hypocotyl/root …	HSE1_HSFMyb_box5_MYBNac_box_NAC	STRESSLINK-ABA
SIN_1025650	AT4G37790	Encodes homeobox protein HAT22.	Myb_box1_MYBHSE1_HSFMyb_box5_MYBW_box_WRKYNac_box_NACC_ABRE_bZIP	RARGE-LIGHT, RARGE-NACL
SIN_1020533	AT4G19390	similar to structural constituent of ribosome [Arabidopsis thaliana] (TAIR:AT5G13720.1) similar to Os07g0656700 [Oryza sativa (japonica cultivar-group)] (GB:NP_001060506.1) similar to Os06g0710300 [Oryza sativa (japonica cultivar-group)] (GB:NP_001058543.1) similar to Uncharacterized protein UPF0114 [Thiomicrospira denitrificans ATCC 33889] (GB:YP_393149.1) contains InterPro domain Uncharacterize…	HSE1_HSFMyb_box5_MYBW_box_WRKYMyb_box2_MYBN_box_bHLHC_ABRE_bZIP	DRASTIC-DROUGHT
SIN_1018329	AT4G39670	similar to ACD11 (ACCELERATED CELL DEATH 11) [Arabidopsis thaliana] (TAIR:AT2G34690.1) similar to Os03g0710700 [Oryza sativa (japonica cultivar-group)] (GB:NP_001051050.1) similar to expressed protein [Oryza sativa (japonica cultivar-group)] (GB:ABF98504.1) contains domain GLYCOLIPID TRANSFER PROTEIN-RELATED (PTHR10219)	HSE1_HSFMyb_box5_MYB	DRASTIC-DROUGHT, DRASTIC-NACL, RARGE-DROUGHT
SIN_1014344	AT4G14540	CCAAT-box binding transcription factor subunit B (NF-YB) (HAP3 ) (AHAP3) family Identical to Nuclear transcription factor Y subunit B-3 (AtNF-YB-3) (Transcriptional activator HAP3C) (NFYB3) [Arabidopsis Thaliana] (GB:O23310) similar to CCAAT-box binding transcription factor subunit B (NF-YB) (HAP3 ) (AHAP3) family (Hap3b) [Arabidopsis thaliana] (TAIR:AT5G47640.1) similar to transcription factor H…	G_box2_bZIPMyb_box3_MYBMyb_box1_MYBHSE1_HSFMyb_box5_MYBAuxRE_ARFG_box_bHLH	DRASTIC-COLD
SIN_1020830	AT4G29190	zinc finger (CCCH-type) family protein similar to zinc finger (CCCH-type) family protein [Arabidopsis thaliana] (TAIR:AT2G19810.1) similar to Zinc finger, CCCH-type [Medicago truncatula] (GB:ABE91976.1) contains InterPro domain Zinc finger, CCCH-type (InterPro:IPR000571)	Myb_box1_MYBMyb_box5_MYBDREB_AP2_EREBPMyb_box4_MYB	RARGE-ABA, RARGE-COLD, RARGE-DROUGHT, RARGE-LIGHT
SIN_1014730	AT4G38960	zinc finger (B-box type) family protein similar to zinc finger (B-box type) family protein [Arabidopsis thaliana] (TAIR:AT2G21320.1) similar to Os09g0527900 [Oryza sativa (japonica cultivar-group)] (GB:NP_001063733.1) similar to Os04g0540200 [Oryza sativa (japonica cultivar-group)] (GB:NP_001053439.1) similar to H0115B09.3 [Oryza sativa (indica cultivar-group)] (GB:CAH67391.1) contains InterPro d…	HSE1_HSFMyb_box5_MYBMyb_box4_MYBC_ABRE_bZIP	DRASTIC-COLD
SIN_1011710	AT4G25000	Predicted to be secreted protein based on signalP prediction. Involved in starch mobilization. Mutants are defective in alpha-amylase activity. (Note: AMY1 has been found in the literature to be referred to as AMY3, which is not to be confused with AMY3/At1g69830).	AuxRE_ARFHSE1_HSFMyb_box5_MYBW_box_WRKYDREB_AP2_EREBPG_box2_bZIPNac_box_NAC	GEO-HEAT, GEO-OSMOTIC
SIN_1009176	AT4G27940	mitochondrial substrate carrier family protein similar to mitochondrial substrate carrier family protein [Arabidopsis thaliana] (TAIR:AT2G46320.1) similar to putative mitochondrial carrier protein [Hordeum vulgare subsp. vulgare] (GB:CAI84705.1) similar to Os08g0386800 [Oryza sativa (japonica cultivar-group)] (GB:NP_001061710.1) contains InterPro domain Adenine nucleotide translocator 1 (InterPro…	AuxRE_ARFHSE1_HSFMyb_box5_MYBMyb_box1_MYBW_box_WRKYG_box_bHLHNac_box_NACMyb_box4_MYB	GEO-ABA, GEO-NACL, GEO-HEAT, GEO-OSMOTIC
SIN_1023158	AT4G33905	peroxisomal membrane protein 22 kDa, putative similar to peroxisomal membrane protein 22 kDa, putative [Arabidopsis thaliana] (TAIR:AT2G14860.1) similar to hypothetical protein DDBDRAFT_0189006 [Dictyostelium discoideum AX4] (GB:XP_635703.1) similar to Os12g0508100 [Oryza sativa (japonica cultivar-group)] (GB:NP_001066849.1) contains InterPro domain Mpv17/PMP22 (InterPro:IPR007248)	AuxRE_ARFHSE1_HSFMyb_box5_MYBW_box_WRKYG_box_bHLHDREB_AP2_EREBPG_box2_bZIPGCC_box_AP2_EREBPN_box_bHLHNac_box_NACG_ABRE_bZIP	GEO-DROUGHT
SIN_1001877	AT5G16440	Encodes a protein with isopentenyl diphosphate:dimethylallyl diphosphate isomerase activity.	G_box2_bZIPMyb_box3_MYBMyb_box1_MYBMyb_box5_MYBNac_box_NAC	RARGE-COLD
SIN_1008723	AT5G05730	ASA1 encodes the alpha subunit of anthranilate synthase, which catalyzes the rate-limiting step of tryptophan synthesis. ASA1 is induced by ethylene, and forms a link between ethylene signalling and auxin synthesis in roots.	Myb_box3_MYBMyb_box1_MYBHSE1_HSFMyb_box5_MYBW_box_WRKYGCC_box_AP2_EREBP	DRASTIC-DROUGHT
SIN_1011979	AT5G16550	similar to hypothetical protein [Oryza sativa (japonica cultivar-group)] (GB:BAD26450.1) similar to Os08g0425800 [Oryza sativa (japonica cultivar-group)] (GB:NP_001061840.1)	Myb_box3_MYBMyb_box1_MYBHSE1_HSFMyb_box5_MYBMyb_box2_MYBNac_box_NACN_box_bHLH	RARGE-LIGHT, RARGE-NACL
SIN_1004730	AT5G04310	pectate lyase family protein similar to PMR6 (POWDERY MILDEW RESISTANT 6), lyase/ pectate lyase [Arabidopsis thaliana] (TAIR:AT3G54920.1) similar to pectate lyase-like protein [Brassica napus] (GB:AAQ87025.1) contains InterPro domain Virulence factor, pectin lyase fold (InterPro:IPR011050) contains InterPro domain Pectate lyase/Amb allergen (InterPro:IPR002022) contains InterPro domain Pectolytic…	G_box2_bZIPMyb_box3_MYBMyb_box1_MYBHSE1_HSFMyb_box5_MYBDREB_AP2_EREBP	DRASTIC-NACL
SIN_1006204	AT5G13650	elongation factor family protein similar to GTP binding / translation elongation factor [Arabidopsis thaliana] (TAIR:AT2G31060.2) similar to Mitochondrial translation elongation factor Tu (ISS) [Ostreococcus tauri] (GB:CAL57456.1) similar to GTP-binding protein TypA [Trifolium pratense] (GB:AAR17698.1) similar to GTP-binding protein TypA [Herpetosiphon aurantiacus ATCC 23779] (GB:ZP_01425863.1) c…	Myb_box1_MYBHSE1_HSFMyb_box5_MYBW_box_WRKYMyb_box2_MYBAuxRE_ARFNac_box_NACGCC_box_AP2_EREBP	RARGE-LIGHT
SIN_1021952	AT5G25110	member of AtCIPKs	Myb_box1_MYBHSE1_HSFMyb_box5_MYBW_box_WRKYGCC_box_AP2_EREBP	DRASTIC-DROUGHT
SIN_1023609	AT5G18130	similar to unknown protein [Arabidopsis thaliana] (TAIR:AT3G03870.2) similar to hypothetical protein MtrDRAFT_AC156827g15v1 [Medicago truncatula] (GB:ABE86405.1)	Myb_box1_MYBMyb_box5_MYBNac_box_NACHBE_HB	DRASTIC-DROUGHT, RARGE-ABA, RARGE-NACL
SIN_1012966	AT5G03760	encodes a beta-mannan synthase that is required for agrobacterium-mediated plant genetic transformation involves a complex interaction between the bacterium and the host plant. 3' UTR is involved in transcriptional regulation and the gene is expressed in the elongation zone of the root.	Myb_box3_MYBMyb_box1_MYBHSE1_HSFMyb_box5_MYBW_box_WRKYAuxRE_ARF	RARGE-COLD, RARGE-REHYDRATION
SIN_1013963	AT5G24530	oxidoreductase, 2OG-Fe(II) oxygenase family protein similar to oxidoreductase, 2OG-Fe(II) oxygenase family protein [Arabidopsis thaliana] (TAIR:AT4G10490.1) similar to 2OG-Fe(II) oxygenase [Medicago truncatula] (GB:ABE85154.1) contains InterPro domain 2OG-Fe(II) oxygenase (InterPro:IPR005123)	G_box2_bZIPHSE1_HSFMyb_box5_MYB	RARGE-LIGHT
SIN_1024067	AT5G22860	serine carboxypeptidase S28 family protein similar to serine carboxypeptidase S28 family protein [Arabidopsis thaliana] (TAIR:AT5G65760.1) similar to serine carboxypeptidase S28 family protein [Arabidopsis thaliana] (TAIR:AT2G24280.1) similar to hypothetical protein LOC780095 [Xenopus tropicalis] (GB:NP_001072639.1) similar to Os01g0767100 [Oryza sativa (japonica cultivar-group)] (GB:NP_001044360…	G_box2_bZIPMyb_box1_MYBHSE1_HSFMyb_box5_MYBW_box_WRKYNac_box_NAC	RARGE-ABA, RARGE-NACL
SIN_1010917	AT5G50360	similar to unknown protein [Arabidopsis thaliana] (TAIR:AT5G63350.1) similar to hypothetical protein MtrDRAFT_AC135505g13v1 [Medicago truncatula] (GB:ABE82027.1)	HSE1_HSFMyb_box5_MYBMyb_box2_MYBNac_box_NACG_box_bHLHN_box_bHLHG_ABRE_bZIP	DRASTIC-DROUGHT, RARGE-DROUGHT
SIN_1006191	AT5G13630	Encodes magnesium chelatase involved in plastid-to-nucleus signal transduction.	G_box2_bZIPHSE1_HSFMyb_box5_MYBW_box_WRKYDREB_AP2_EREBPG_box_bHLHMyb_box4_MYB	RARGE-COLD, RARGE-LIGHT
SIN_1016069	AT5G58070	lipocalin, putative similar to temperature-induced lipocalin [Brassica napus] (GB:ABB02398.1) contains InterPro domain Calycin-like (InterPro:IPR011038) contains InterPro domain Lipocalin-like (InterPro:IPR013208) contains InterPro domain Lipocalin, bacterial and plant (InterPro:IPR002446) contains InterPro domain Calycin (InterPro:IPR012674)	Myb_box3_MYBMyb_box1_MYBMyb_box5_MYBW_box_WRKYMyb_box2_MYBNac_box_NACG_box1_bZIPG_box_bHLHG_ABRE_bZIP	RARGE-COLD, RARGE-NACL
SIN_1022230	AT5G66390	peroxidase 72 (PER72) (P72) (PRXR8) Identical to Peroxidase 72 precursor (EC 1.11.1.7) (Atperox P72) (PRXR8) (ATP6a) (PER72) [Arabidopsis Thaliana] (GB:Q9FJZ9GB:Q43736) similar to peroxidase, putative [Arabidopsis thaliana] (TAIR:AT4G36430.1) similar to hypothetical protein [Thellun (GB:ABB45838.1) contains InterPro domain Haem peroxidase (InterPro:IPR010255) contains InterPro domain Haem peroxid…	Myb_box1_MYBMyb_box5_MYBW_box_WRKY	DRASTIC-COLD
SIN_1007711	AT5G05210	nucleolar matrix protein-related similar to nucleolar matrix protein-related [Arabidopsis thaliana] (TAIR:AT2G27750.1) similar to hypothetical protein [Trifolium pratense] (GB:BAE71277.1) contains InterPro domain Surfeit locus 6 (InterPro:IPR007019)	Myb_box1_MYBHSE1_HSFMyb_box5_MYBMyb_box2_MYBAuxRE_ARFDREB_AP2_EREBPG_box1_bZIPG_box_bHLHMyb_box4_MYBC_ABRE_bZIP	RARGE-ABA, RARGE-NACL
SIN_1005907	AT5G54160	A caffeic acid/5-hydroxyferulic acid O-methyltransferase. Interacts with 14-4-3 proteins in yeast 2 hybrid assay. AtOMT1 (At5g54160) encodes a flavonol 3’-O-methyltransferase that is highly active towards quercetin and myricetin. The substrate specificity identifies the enzyme as flavonol 3’-methyltransferase which replaces the former annotation of the gene to encode a caffeic acid/5-hydroxyferul…	Myb_box3_MYBMyb_box1_MYBHSE1_HSFMyb_box5_MYBW_box_WRKYAuxRE_ARF	DRASTIC-DROUGHT
SIN_1003241	AT5G06980	similar to unknown protein [Arabidopsis thaliana] (TAIR:AT3G12320.1)	G_box2_bZIPMyb_box1_MYBHSE1_HSFMyb_box5_MYBW_box_WRKYNac_box_NACDREB_AP2_EREBPG_box_bHLHMyb_box4_MYB	RARGE-DROUGHT
SIN_1022254	AT5G19890	peroxidase, putative Identical to Peroxidase 59 precursor (EC 1.11.1.7) (Atperox P59) (Peroxidase N) (ATPN) (PER59) [Arabidopsis Thaliana] (GB:Q39034) similar to peroxidase, putative [Arabidopsis thaliana] (TAIR:AT5G06730.1) similar to Peroxidase N precursor (Neutral peroxidase) (GB:Q42517) contains InterPro domain Haem peroxidase (InterPro:IPR010255) contains InterPro domain Haem peroxidase, pla…	HSE1_HSFMyb_box5_MYBW_box_WRKYGCC_box_AP2_EREBP	DRASTIC-COLD, DRASTIC-NACL
SIN_1010487	AT5G22920	zinc finger (C3HC4-type RING finger) family protein similar to zinc finger (C3HC4-type RING finger) family protein [Arabidopsis thaliana] (TAIR:AT5G25560.1) similar to PGPD14 [Petunia x hybrida] (GB:AAD02556.1) contains InterPro domain Zinc finger, CHY-type (InterPro:IPR008913) contains InterPro domain Zinc finger, RING-type (InterPro:IPR001841)	Myb_box3_MYBMyb_box1_MYBHSE1_HSFMyb_box5_MYBW_box_WRKYAuxRE_ARFMyb_box4_MYBHBE_HB	RARGE-ABA, RARGE-REHYDRATION
SIN_1025156	AT5G65280	lanthionine synthetase C-like family protein similar to catalytic [Arabidopsis thaliana] (TAIR:AT1G52920.1) similar to putative 7-transmembrane G-protein-coupled receptor [Solanum chacoense] (GB:AAF75794.1) contains InterPro domain Six-hairpin glycosidase (InterPro:IPR008928) contains InterPro domain Lanthionine synthetase C-like (InterPro:IPR007822)	Myb_box3_MYBMyb_box1_MYBMyb_box5_MYBAuxRE_ARFDREB_AP2_EREBPG_box_bHLHC_ABRE_bZIP	DRASTIC-NACL
SIN_1021657	AT5G24930	zinc finger (B-box type) family protein Identical to Zinc finger protein CONSTANS-LIKE 4 (COL4) [Arabidopsis Thaliana] (GB:Q940T9) similar to COL3 (CONSTANS-LIKE 3), protein binding / transcription factor/ zinc ion binding [Arabidopsis thaliana] (TAIR:AT2G24790.1) similar to Zinc finger protein CONSTANS-LIKE 4 (GB:Q940T9) contains InterPro domain Zinc finger, CONSTANS-type (InterPro:IPR002926) co…	G_box2_bZIPMyb_box3_MYBMyb_box1_MYBHSE1_HSFMyb_box5_MYBMyb_box2_MYBAuxRE_ARFDREB_AP2_EREBPG_box_bHLH	RARGE-ABA, RARGE-DROUGHT, RARGE-NACL
SIN_1020232	AT5G63160	BT1 (BTB and TAZ domain protein 1) protein binding / transcription regulator similar to BT2 (BTB and TAZ domain protein 2), protein binding / transcription regulator [Arabidopsis thaliana] (TAIR:AT3G48360.1) similar to hypothetical protein [Trifolium pratense] (GB:BAE71259.1) contains InterPro domain Zinc finger, TAZ-type (InterPro:IPR000197) contains InterPro domain BTB (InterPro:IPR000210) cont…	Myb_box3_MYBMyb_box1_MYBMyb_box5_MYBW_box_WRKYG_box_bHLH?HBE_HB	RARGE-COLD, RARGE-NACL
SIN_1025702	AT5G67400	peroxidase 73 (PER73) (P73) (PRXR11) Identical to Peroxidase 73 precursor (EC 1.11.1.7) (Atperox P73) (PRXR11) (ATP10a) (PER73) [Arabidopsis Thaliana] (GB:Q43873) similar to peroxidase, putative [Arabidopsis thaliana] (TAIR:AT3G49960.1) similar to peroxidase [Sesamum indicum] (GB:ABB89209.1) contains InterPro domain Haem peroxidase (InterPro:IPR010255) contains InterPro domain Haem peroxidase, pl…	Myb_box1_MYBHSE1_HSFMyb_box5_MYBW_box_WRKYN_box_bHLH	DRASTIC-COLD
SIN_1016421	AT5G24270	encodes a calcium sensor that is essential for K+ nutrition, K+/Na+ selectivity, and salt tolerance. The protein is similar to calcineurin B. Lines carrying recessive mutations are hypersensitive to Na+ and Li+ stresses and is unable to grow in low K+. The growth defect is rescued by extracellular calcium.	Myb_box3_MYBMyb_box1_MYBMyb_box5_MYBW_box_WRKY	STRESSLINK-COLD-DROUGHT-SALT
SIN_1003605	AT5G49480	AtCP1 encodes a novel Ca2+-binding protein, which shares sequence similarities with calmodulins. The expression of AtCP1 is induced by NaCl.	G_box2_bZIPMyb_box5_MYBW_box_WRKYDREB_AP2_EREBP	RARGE-COLD, RARGE-DROUGHT
SIN_1004627	AT5G17380	pyruvate decarboxylase family protein similar to CSR1 (CHLORSULFURON/IMIDAZOLINONE RESISTANT 1) [Arabidopsis thaliana] (TAIR:AT3G48560.1) similar to Os01g0505400 [Oryza sativa (japonica cultivar-group)] (GB:NP_001043144.1) similar to COG0028: Thiamine pyrophosphate-requiring enzymes [acetolactate synthase, pyruvate dehydrogenase (cytochrome), glyoxylate carboligase, phosphonopyruvate decarboxylas…	Myb_box3_MYBMyb_box1_MYBHSE1_HSFMyb_box5_MYBNac_box_NACMyb_box4_MYB	RARGE-ABA, RARGE-DROUGHT, RARGE-NACL
SIN_1025452	AT5G09220	member of AAAP family	HSE1_HSFMyb_box5_MYBNac_box_NACC_ABRE_bZIP	RARGE-COLD, RARGE-LIGHT
SIN_1004451	AT5G27730	similar to unknown protein [Arabidopsis thaliana] (TAIR:AT5G47900.1) similar to Os01g0931100 [Oryza sativa (japonica cultivar-group)] (GB:NP_001045294.1) similar to conserved hypothetical protein [Medicago truncatula] (GB:ABE92860.1)	Myb_box3_MYBMyb_box1_MYBHSE1_HSFMyb_box5_MYBW_box_WRKYMyb_box2_MYBAuxRE_ARFNac_box_NACG_box_bHLH	RARGE-DROUGHT, RARGE-NACL
SIN_1019092	AT5G08400	similar to oxidoreductase/ transition metal ion binding [Arabidopsis thaliana] (TAIR:AT4G29400.1) similar to unknown protein [Oryza sativa (japonica cultivar-group)] (GB:BAD23058.1) similar to Os02g0827600 [Oryza sativa (japonica cultivar-group)] (GB:NP_001048595.1)	Myb_box3_MYBMyb_box1_MYBHSE1_HSFMyb_box5_MYBW_box_WRKYMyb_box4_MYB	RARGE-COLD
SIN_1020777	AT5G25770	similar to Os06g0163200 [Oryza sativa (japonica cultivar-group)] (GB:NP_001056894.1) similar to unknown protein [Oryza sativa (japonica cultivar-group)] (GB:BAD67646.1) contains InterPro domain Esterase/lipase/thioesterase (InterPro:IPR000379)	G_box2_bZIPMyb_box3_MYBMyb_box1_MYBHSE1_HSFMyb_box5_MYBW_box_WRKYMyb_box2_MYBAuxRE_ARFNac_box_NACN_box_bHLHMyb_box4_MYB	RARGE-ABA, RARGE-LIGHT
SIN_1021986	AT5G61820	similar to hypothetical protein [Trifolium pratense] (GB:BAE71234.1) contains InterPro domain Stress up-regulated Nod 19 (InterPro:IPR011692)	G_box2_bZIPHSE1_HSFMyb_box5_MYBMyb_box2_MYBNac_box_NACG_box_bHLHMyb_box4_MYBC_ABRE_bZIP	DRASTIC-DROUGHT, DRASTIC-NACL, RARGE-DROUGHT, RARGE-NACL
SIN_1001939	AT5G17300	myb family transcription factor similar to myb family transcription factor [Arabidopsis thaliana] (TAIR:AT5G37260.1) similar to putative At5g37260 [Lycopersicon peruvianum] (GB:AAX44338.1) contains InterPro domain Homeodomain-related (InterPro:IPR012287) contains InterPro domain Homeodomain-like (InterPro:IPR009057) contains InterPro domain Myb-like DNA-binding region, SHAQKYF class (InterPro:IPR…	G_box2_bZIPMyb_box3_MYBMyb_box1_MYBHSE1_HSFMyb_box5_MYBAuxRE_ARFG_box_bHLHGCC_box_AP2_EREBPG_ABRE_bZIP	DRASTIC-COLD, DRASTIC-DROUGHT, DRASTIC-NACL
SIN_1001278	AT5G58330	malate dehydrogenase (NADP), chloroplast, putative similar to malate dehydrogenase, cytosolic, putative [Arabidopsis thaliana] (TAIR:AT5G56720.1) similar to malate dehydrogenase [Solanum lycopersicum] (GB:CAH60894.1) similar to Malate dehydrogenase [NADP], chloroplast precursor (NADP-MDH) (GB:P21528) similar to Malate dehydrogenase [NADP], chloroplast precursor (NADP-MDH) (GB:O48902) contains Int…	G_box2_bZIPMyb_box3_MYBMyb_box1_MYBHSE1_HSFMyb_box5_MYBW_box_WRKYMyb_box2_MYBAuxRE_ARFNac_box_NACMyb_box4_MYB	RARGE-COLD, RARGE-NACL
SIN_1012086	AT5G05340	peroxidase, putative Identical to Peroxidase 52 precursor (EC 1.11.1.7) (Atperox P52) (ATP49) (PER52) [Arabidopsis Thaliana] (GB:Q9FLC0) similar to peroxidase, putative [Arabidopsis thaliana] (TAIR:AT5G58400.1) similar to Peroxidase P7 (TP7) (GB:P00434) contains InterPro domain Haem peroxidase (InterPro:IPR010255) contains InterPro domain Haem peroxidase, plant/fungal/bacterial (InterPro:IPR00201…	AuxRE_ARFHSE1_HSFMyb_box5_MYBMyb_box1_MYBW_box_WRKY	GEO-ALUMINIUM
SIN_1004027	AT5G14370	similar to CIL [Arabidopsis thaliana] (TAIR:AT4G25990.1) similar to CCT [Medicago truncatula] (GB:ABE93500.1) contains InterPro domain CCT (InterPro:IPR010402)	Myb_box3_MYBHSE1_HSFMyb_box5_MYBMyb_box1_MYBMyb_box2_MYBG_box_bHLHG_box2_bZIPMyb_box4_MYB	GEO-NACL, GEO-UV-B
SIN_1023870	AT5G17050	The At5g17050 encodes a anthocyanidin 3-O-glucosyltransferase which specifically glucosylates the 3-position of the flavonoid C-ring. Anthocyanidins such as cyanidin and pelargonidin as well as flavonols such as kaempferol and quercetin are accepted substrates.	Myb_box5_MYBMyb_box1_MYBMyb_box2_MYB	GEO-UV-B
SIN_1021224	AT5G23400	disease resistance family protein / LRR family protein similar to disease resistance protein-related / LRR protein-related [Arabidopsis thaliana] (TAIR:AT2G26380.1) similar to H0402C08.6 [Oryza sativa (indica cultivar-group)] (GB:CAJ86230.1) contains InterPro domain Leucine-rich repeat (InterPro:IPR001611) contains InterPro domain Leucine-rich repeat, plant specific (InterPro:IPR007090) contains …	HSE1_HSFMyb_box5_MYBMyb_box1_MYBMyb_box2_MYBN_box_bHLHNac_box_NAC	GEO-ALUMINIUM
SIN_1008018	AT5G39660	Dof-type zinc finger domain-containing protein, identical to H-protein promoter binding factor-2a GI:3386546 from (Arabidopsis thaliana). Interacts with LKP2 and FKF1, but its overexpression does not change flowering time under short or long day conditions.	AuxRE_ARFHSE1_HSFMyb_box5_MYBG_box_bHLHG_box2_bZIP	GEO-COLD, GEO-DROUGHT, GEO-UV-B
SIN_1004064	AT5G40340	PWWP domain-containing protein similar to PWWP domain-containing protein [Arabidopsis thaliana] (TAIR:AT3G27860.1) similar to hypothetical protein DDBDRAFT_0188541 [Dictyostelium discoideum AX4] (GB:XP_636078.1) contains InterPro domain PWWP (InterPro:IPR000313)	Myb_box3_MYBHSE1_HSFMyb_box5_MYBMyb_box1_MYBW_box_WRKYG_box_bHLHG_box2_bZIPN_box_bHLHNac_box_NAC	GEO-WOUNDING
SIN_1004207	AT5G40780	Encodes LHT1 (lysine histidine transporter), a high-affinity transporter for cellular amino acid uptake in both root epidermis and leaf mesophyll.	AuxRE_ARFMyb_box3_MYBHSE1_HSFMyb_box5_MYBMyb_box1_MYBMyb_box4_MYB	GEO-COLD, GEO-DROUGHT, GEO-UV-B
SIN_1009140	AT5G52420	similar to unknown protein [Arabidopsis thaliana] (TAIR:AT5G23920.1) similar to Os10g0548100 [Oryza sativa (japonica cultivar-group)] (GB:NP_001065301.1) similar to unknown [Xerophyta humilis] (GB:AAT45003.1)	HSE1_HSFMyb_box5_MYBG_box_bHLHG_box2_bZIP	GEO-ABA, GEO-NACL
SIN_1004965	AT5G55180	glycosyl hydrolase family 17 protein similar to hydrolase, hydrolyzing O-glycosyl compounds [Arabidopsis thaliana] (TAIR:AT4G26830.1) similar to elicitor inducible beta-1,3-glucanase NtEIG-E76 [Nicotiana tabacum] (GB:BAB17320.1) similar to beta-1,3-glucanase 2 [Ziziphus jujuba] (GB:AAZ40342.1) contains InterPro domain X8 (InterPro:IPR012946) contains InterPro domain Glycoside hydrolase, family 17…	Myb_box3_MYBMyb_box5_MYBMyb_box1_MYBW_box_WRKYMyb_box2_MYBG_box_bHLHG_box2_bZIPN_box_bHLH	GEO-IRON, GEO-ALUMINIUM
SIN_1020433	AT5G62520	Encodes a protein with similarity to RCD1 but without the WWE domain. The protein does have a PARP signature upstream of the C-terminal protein interaction domain. The PARP signature may bind NAD+ and attach the ADP-ribose-moiety from NAD+ to the target molecule. Its presence suggests a role for the protein in ADP ribosylation. Up-regulated by NaCl. SRO5 and P5CDH (an overlapping gene in the anti…	HSE1_HSFMyb_box5_MYBW_box_WRKYMyb_box2_MYBDREB_AP2_EREBP	GEO-DROUGHT
SIN_1026130	AT5G64510	similar to ORF able to induce HR-like lesions [Nicotiana tabacum] (GB:AAC49976.1) similar to Os01g0767600 [Oryza sativa (japonica cultivar-group)] (GB:NP_001044361.1)	Myb_box3_MYBHSE1_HSFMyb_box5_MYBMyb_box1_MYBW_box_WRKYMyb_box2_MYBG_box2_bZIPN_box_bHLHNac_box_NAC	GEO-COLD, GEO-DROUGHT, GEO-UV-B
