# Supplementary material for: Tolerant and Susceptible Sesame Genotypes Reveal Waterlogging Stress Response Patterns
Source: PLoS One. 2016 Mar 2;11(3):e0149912. doi: 10.1371/journal.pone.0149912 (PMC4774966; doi:10.1371/journal.pone.0149912)
Supplement: S8 Table — (XLSX) [file pone.0149912.s025.xlsx]

## Sheet: Sheet1
S8 Table. 276 homologous stress-responsive genes differentialy expressed in both WT and WS plants post-drainage
Sin_ID	TAIR ID	Genes Description	Responsive Transcription Factor	Stress Elements
SIN_1021908	AT1G15690	Encodes a H(+)-translocating (pyrophosphate-energized) inorganic pyrophosphatase (H(+)-PPase EC 3.6.1.1) located in the vacuolar membrane. Expression is found in all tissues examined, including meristems and floral organ primordium. Expression is particularly enhanced in pollen, and is repressed by light. Over expression and loss of function phenotypes suggest AVP1 is involved in regulation of ap…	Myb_box1_MYBHSE1_HSFMyb_box5_MYBW_box_WRKYMyb_box2_MYBAuxRE_ARFNac_box_NACN_box_bHLH	RARGE-COLD, RARGE-REHYDRATION
SIN_1011381	AT1G27730	Related to Cys2/His2-type zinc-finger proteins found in higher plants. Compensated for a subset of calcineurin deficiency in yeast. Salt tolerance produced by ZAT10 appeared to be partially dependent on ENA1/PMR2, a P-type ATPase required for Li+ and Na+ efflux in yeast. The protein is localized to the nucleus, acts as a transcriptional repressor and is responsive to chitin oligomers.	Myb_box3_MYBMyb_box1_MYBMyb_box5_MYBW_box_WRKYMyb_box2_MYBNac_box_NACDREB_AP2_EREBPG_box_bHLH	DRASTIC-COLD, DRASTIC-DROUGHT, RARGE-ABA, RARGE-DROUGHT, RARGE-NACL
SIN_1013770	AT1G70900	similar to unknown protein [Arabidopsis thaliana] (TAIR:AT1G23110.1) similar to conserved hypothetical protein [Medicago truncatula] (GB:ABE89195.1)	HSE1_HSFMyb_box5_MYBAuxRE_ARFNac_box_NACDREB_AP2_EREBPG_box_bHLH	RARGE-NACL
SIN_1019521	AT1G52870	peroxisomal membrane protein-related similar to peroxisomal membrane protein-related [Arabidopsis thaliana] (TAIR:AT4G03410.2) similar to peroxisomal membrane protein, putative, expressed [Oryza sativa (japonica cultivar-group)] (GB:ABF97329.1) similar to Os03g0583800 [Oryza sativa (japonica cultivar-group)] (GB:NP_001050563.1) contains InterPro domain Mpv17/PMP22 (InterPro:IPR007248)	Myb_box1_MYBHSE1_HSFMyb_box5_MYBAuxRE_ARFN_box_bHLH?HBE_HB	RARGE-LIGHT
SIN_1008884	AT1G35670	Encodes a Ca(2+)-dependent, calmodulin-independent protein kinase that is rapidly induced by drought and high-salt stress but not by low-temperature stress or heat stress.	Myb_box3_MYBMyb_box1_MYBMyb_box5_MYB	DRASTIC-DROUGHT, DRASTIC-NACL
SIN_1021143	AT1G64660	Encodes a functional methionine gamma-lyase, a cytosolic enzyme catalyzes the degradation of methionine into methanethiol, alpha-ketobutyrate and ammonia. The catabolism of excess methionine is important to methionine homeostasis.	Myb_box3_MYBMyb_box1_MYBHSE1_HSFMyb_box5_MYBMyb_box2_MYBNac_box_NACG_box_bHLH	DRASTIC-DROUGHT, DRASTIC-NACL, RARGE-DROUGHT
SIN_1010372	AT1G51710	Ubiquitin-specific protease 6 (UBP6). Deubiquinating enzyme. Interacts with calmodulin.	Myb_box5_MYBW_box_WRKYMyb_box2_MYBMyb_box4_MYB	RARGE-ABA, RARGE-COLD, RARGE-LIGHT, RARGE-NACL
SIN_1018203	AT1G69490	Encodes a member of the NAC transcription factor gene family. It is expressed in floral primordia and upregulated by AP3 and PI. Its expression is associated with leaf senescence.	G_box2_bZIPHSE1_HSFMyb_box5_MYBW_box_WRKYMyb_box2_MYBG_box_bHLHMyb_box4_MYB	DRASTIC-COLD, DRASTIC-DROUGHT, DRASTIC-NACL
SIN_1017944	AT1G64110	AAA-type ATPase family protein similar to AAA-type ATPase family protein [Arabidopsis thaliana] (TAIR:AT4G28000.1) similar to ATP binding / nucleoside-triphosphatase/ nucleotide binding [Arabidopsis thaliana] (TAIR:AT5G52882.1) similar to AAA ATPase, central re (GB:ABE83074.1) similar to AAA ATPase, central re (GB:ABE87117.1) similar to AAA ATPase, central re (GB:ABE79750.1) contains InterPro dom…	G_box2_bZIPMyb_box3_MYBMyb_box1_MYBMyb_box5_MYBW_box_WRKYMyb_box2_MYBAuxRE_ARFNac_box_NACGCC_box_AP2_EREBP	DRASTIC-DROUGHT
SIN_1007554	AT1G74960	Encodes a plastidic beta-ketoacyl-ACP synthase II, involved in fatty acid elongation from 16:0-ACP to 18:0-ACP. Homozygous knock-out mutants are embryo lethal, indicating early embryo development is sensitive to elevated 16:0.	HSE1_HSFMyb_box5_MYBAuxRE_ARFG_box_bHLH	RARGE-ABA, RARGE-COLD, RARGE-DROUGHT
SIN_1020071	AT1G80270	DNA-binding protein, putative similar to DNA binding [Arabidopsis thaliana] (TAIR:AT1G15480.1) similar to Pentatricopeptide repeat [Medicago truncatula] (GB:ABE93021.1) contains InterPro domain Pentatricopeptide repeat (InterPro:IPR002885) contains InterPro domain Protein prenyltransferase (InterPro:IPR008940) contains InterPro domain Tetratricopeptide-like helical (InterPro:IPR011990)	Myb_box1_MYBHSE1_HSFMyb_box5_MYBMyb_box2_MYBNac_box_NACDREB_AP2_EREBP	RARGE-REHYDRATION
SIN_1022739	AT1G56300	DNAJ heat shock N-terminal domain-containing protein similar to DNAJ heat shock N-terminal domain-containing protein [Arabidopsis thaliana] (TAIR:AT3G14200.1) similar to DnaJ-like protein [Glycine max] (GB:AAM23263.1) contains InterPro domain Heat shock protein DnaJ, N-terminal (InterPro:IPR001623)	G_box2_bZIPMyb_box1_MYBHSE1_HSFMyb_box5_MYBW_box_WRKYMyb_box2_MYBNac_box_NAC	RARGE-DROUGHT
SIN_1025458	AT1G67090	ribulose bisphosphate carboxylase small chain 1A / RuBisCO small subunit 1A (RBCS-1A) (ATS1A) Identical to Ribulose bisphosphate carboxylase small chain 1A, chloroplast precursor (EC 4.1.1.39) (RuBisCO small subunit 1A) (RBCS-1A) [Arabidopsis Thaliana] (GB:P10795GB:Q94JW2GB:Q9FPI6GB:Q9SAV4) similar to ribulose bisphosphate carboxylase small chain 1B / RuBisCO small subunit 1B (RBCS-1B) (ATS1B) [A…	Myb_box1_MYBHSE1_HSFMyb_box5_MYBG_box1_bZIPG_box_bHLHMyb_box4_MYBG_ABRE_bZIP	DRASTIC-DROUGHT, DRASTIC-NACL, RARGE-COLD
SIN_1008275	AT1G64850	calcium-binding EF hand family protein similar to unknown protein [Arabidopsis thaliana] (TAIR:AT4G37445.1) similar to B0403H10-OSIGBa0105A11.11 [Oryza sativa (indica cultivar-group)] (GB:CAH67859.1) similar to Os04g0601400 [Oryza sativa (japonica cultivar-group)] (GB:NP_001053764.1) similar to Os04g0601500 [Oryza sativa (japonica cultivar-group)] (GB:NP_001053765.1) contains InterPro domain EF-H…	G_box2_bZIPHSE1_HSFMyb_box5_MYBW_box_WRKYAuxRE_ARF?HBE_HB	RARGE-ABA
SIN_1018604	AT1G32900	starch synthase, putative Identical to Probable granule-bound starch synthase 1, chloroplast precursor (EC 2.4.1.242) (Granule-bound starch synthase I) (GBSS-I) (WAXY) [Arabidopsis Thaliana] (GB:Q9MAQ0) similar to glycogen synthase, putative [Arabidopsis thaliana] (TAIR:AT3G01180.1) similar to Granule-bound starch synthase 1, chloroplast precursor (Granule-bound starch synthase I) (GBSS-I) (GB:Q0…	Myb_box3_MYBMyb_box1_MYBHSE1_HSFMyb_box5_MYBW_box_WRKYNac_box_NACDREB_AP2_EREBPG_box_bHLHN_box_bHLHMyb_box4_MYB	RARGE-LIGHT
SIN_1003193	AT1G80770	PDE318 (PIGMENT DEFECTIVE 318) GTP binding similar to GTP-binding protein-related [Arabidopsis thaliana] (TAIR:AT1G50920.1) similar to predicted GTPase, containing NOG1 domain [Thermococcus kodakarensis KOD1] (GB:YP_183603.1) similar to Os08g0158900 [Oryza sativa (japonica cultivar-group)] (GB:NP_001061039.1) contains InterPro domain GTP1/OBG (InterPro:IPR006073) contains InterPro domain Nucleola…	HSE1_HSFMyb_box5_MYBG_box_bHLH	RARGE-DROUGHT
SIN_1021162	AT1G32860	glycosyl hydrolase family 17 protein Identical to Putative glucan endo-1,3-beta-glucosidase 11 precursor (EC 3.2.1.39) ((1->3)-beta-glucan endohydrolase 11) ((1->3)-beta-glucanase 11) (Beta-1,3-endoglucanase 11) (Beta-1,3-glucanase 11) [Arabidopsis Thaliana] (GB:Q8L868GB:Q9MAQ2) similar to glycosyl hydrolase family 17 protein [Arabidopsis thaliana] (TAIR:AT5G42100.2) similar to hypothetical prote…	Myb_box3_MYBMyb_box1_MYBHSE1_HSFMyb_box5_MYBW_box_WRKYAuxRE_ARFNac_box_NACDREB_AP2_EREBP	RARGE-DROUGHT
SIN_1006811	AT1G31070	UDP-N-acetylglucosamine pyrophosphorylase-related similar to UTP--glucose-1-phosphate uridylyltransferase family protein [Arabidopsis thaliana] (TAIR:AT2G35020.1) similar to putative UDP-N-acetylglucosamine pyrophosphorylase [Medicago sativa] (GB:AAZ32870.1) contains domain Nucleotide-diphospho-sugar transferases (SSF53448) contains domain UDP- GLUCOSE PYROPHOSPHORYLASE (PTHR11952) contains domai…	Myb_box1_MYBMyb_box5_MYBW_box_WRKY	RARGE-REHYDRATION
SIN_1017147	AT1G22710	Encodes for a high-affinity transporter essential for phloem loading and long-distance transport. A major sucrose transporter, AtSUC2 can also transport a wide range of physiological and synthetic glucose conjugates with both α- or β-linkage.	G_box2_bZIPMyb_box3_MYBMyb_box1_MYBHSE1_HSFMyb_box5_MYBAuxRE_ARFG_box_bHLH	DRASTIC-COLD, DRASTIC-NACL, RARGE-ABA, RARGE-COLD, RARGE-LIGHT, RARGE-NACL
SIN_1018324	AT1G68620	similar to unknown protein [Arabidopsis thaliana] (TAIR:AT5G16080.1) similar to CXE carboxylesterase [Actinidia deliciosa] (GB:ABB89015.1) contains InterPro domain Esterase/lipase/thioesterase (InterPro:IPR000379) contains InterPro domain Alpha/beta hydrolase fold-3 (InterPro:IPR013094)	G_box2_bZIPMyb_box1_MYBHSE1_HSFMyb_box5_MYBG_box_bHLHMyb_box4_MYBHBE_HB	DRASTIC-DROUGHT, DRASTIC-NACL, RARGE-DROUGHT, RARGE-NACL
SIN_1002956	AT1G10490	Identical to UPF0202 protein At1g10490 [Arabidopsis Thaliana] (GB:Q9XIK4) similar to unknown protein [Arabidopsis thaliana] (TAIR:AT3G57940.1) similar to DEAD/DEAH box helicase, N-terminal [Medicago truncatula] (GB:ABE87709.1) similar to PREDICTED: similar to N-acetyltransferase-like protein isoform 2 [Canis familiaris] (GB:XP_849122.1) similar to PREDICTED: similar to N-acetyltransferase-like pr…	G_box2_bZIPMyb_box3_MYBMyb_box1_MYBHSE1_HSFMyb_box5_MYBW_box_WRKYMyb_box2_MYBNac_box_NAC	RARGE-COLD
SIN_1019210	AT1G06040	Fully complements calcineurin deficient yeast but does not encode a phosphoprotein phosphatase. Sequence has similarities to CONSTANS.	Myb_box3_MYBMyb_box1_MYBHSE1_HSFMyb_box5_MYBW_box_WRKYMyb_box2_MYBHBE_HB	DRASTIC-DROUGHT, RARGE-COLD
SIN_1004244	AT1G21000	zinc-binding family protein similar to zinc-binding family protein [Arabidopsis thaliana] (TAIR:AT1G76590.1) similar to Os06g0624900 [Oryza sativa (japonica cultivar-group)] (GB:NP_001058108.1) similar to putative zinc-binding protein [Oryza sativa (japonica cultivar-group)] (GB:BAD35686.1) contains InterPro domain Protein of unknown function DUF597 (InterPro:IPR006734)	Myb_box3_MYBMyb_box1_MYBHSE1_HSFMyb_box5_MYBW_box_WRKYAuxRE_ARFDREB_AP2_EREBPGCC_box_AP2_EREBP	RARGE-ABA, RARGE-DROUGHT, RARGE-NACL
SIN_1018955	AT1G04690	KAB1 (POTASSIUM CHANNEL BETA SUBUNIT) potassium channel similar to aldo/keto reductase family protein [Arabidopsis thaliana] (TAIR:AT1G60690.1) similar to K+ channel protein (GB:AAA87294.1) contains InterPro domain Aldo/keto reductase (InterPro:IPR001395) contains InterPro domain KCNAB voltage-gated K+ channel, beta subunit (InterPro:IPR005399)	G_box2_bZIPHSE1_HSFMyb_box5_MYBW_box_WRKYDREB_AP2_EREBPG_box_bHLHMyb_box4_MYB	RARGE-ABA
SIN_1026793	AT1G07040	similar to unknown protein [Arabidopsis thaliana] (TAIR:AT1G27030.1) similar to unknown protein [Oryza sativa (japonica cultivar-group)] (GB:AAN05517.1) similar to Os10g0463800 [Oryza sativa (japonica cultivar-group)] (GB:NP_001064789.1)	Myb_box3_MYBMyb_box1_MYBHSE1_HSFMyb_box5_MYBMyb_box2_MYBNac_box_NACN_box_bHLH	DRASTIC-DROUGHT, DRASTIC-NACL, RARGE-ABA, RARGE-LIGHT, RARGE-NACL
SIN_1013749	AT1G71010	phosphatidylinositol-4-phosphate 5-kinase family protein similar to phosphatidylinositol-4-phosphate 5-kinase family protein [Arabidopsis thaliana] (TAIR:AT3G14270.1) similar to 1-phosphatidylinositol-4-phosphate 5-kinase/ zinc ion binding [Arabidopsis thaliana] (TAIR:AT4G33240.1) similar to phosphatidylinositol-4-phosphate 5-kinase family protein [Arabidopsis thaliana] (TAIR:AT1G34260.1) similar…	HSE1_HSFMyb_box5_MYBAuxRE_ARF	RARGE-LIGHT
SIN_1023012	AT1G15820	Lhcb6 protein (Lhcb6), light harvesting complex of photosystem II.	G_box2_bZIPMyb_box1_MYBHSE1_HSFMyb_box5_MYBW_box_WRKYMyb_box2_MYBDREB_AP2_EREBPG_box_bHLHN_box_bHLHGCC_box_AP2_EREBPMyb_box4_MYB	DRASTIC-COLD, DRASTIC-DROUGHT, DRASTIC-NACL
SIN_1007489	AT1G71697	Encodes choline kinase. mRNA levels are increased in response to wounding.	Myb_box3_MYBMyb_box1_MYBHSE1_HSFMyb_box5_MYBW_box_WRKYAuxRE_ARFNac_box_NACG_box_bHLH	DRASTIC-NACL
SIN_1002296	AT1G20330	Encodes a sterol-C24-methyltransferases involved in sterol biosynthesis. Mutants display altered sterol composition, serrated petals and sepals and altered cotyledon vascular patterning as well as ectopic endoreduplication. This suggests that suppression of endoreduplication is important for petal morphogenesis and that normal sterol composition is required for this suppression.	Myb_box1_MYBHSE1_HSFMyb_box5_MYBW_box_WRKYAuxRE_ARFG_box_bHLH	RARGE-REHYDRATION
SIN_1006983	AT1G11860	aminomethyltransferase, putative Identical to Aminomethyltransferase, mitochondrial precursor (EC 2.1.2.10) (Glycine cleavage system T protein) (GCVT) (GDCST) [Arabidopsis Thaliana] (GB:O65396GB:Q42123) similar to unknown protein [Arabidopsis thaliana] (TAIR:AT1G60990.2) similar to Aminomethyltransferase, mitochondrial precursor (Glycine cleavage system T protein) (GCVT) (GB:P93256) similar to Am…	Myb_box3_MYBMyb_box1_MYBHSE1_HSFMyb_box5_MYBMyb_box2_MYB	DRASTIC-COLD, DRASTIC-DROUGHT, DRASTIC-NACL
SIN_1026777	AT1G59710	similar to unknown protein [Arabidopsis thaliana] (TAIR:AT1G27100.1) similar to Cytosolic fatty-acid binding Actin-crosslinking proteins [Medicago truncatula] (GB:ABE82702.1) contains InterPro domain Protein of unknown function DUF569 (InterPro:IPR007679) contains InterPro domain Actin-crosslinking proteins (InterPro:IPR008999)	G_box2_bZIPMyb_box3_MYBMyb_box1_MYBHSE1_HSFMyb_box5_MYBW_box_WRKYAuxRE_ARFNac_box_NACDREB_AP2_EREBPGCC_box_AP2_EREBP	RARGE-COLD, RARGE-LIGHT
SIN_1026747	AT1G70000	DNA-binding family protein similar to myb family transcription factor [Arabidopsis thaliana] (TAIR:AT5G47390.1) similar to MYB transcription factor MYB138 [Glycine max] (GB:ABH02859.1) contains InterPro domain Homeodomain-related (InterPro:IPR012287) contains InterPro domain Homeodomain-like (InterPro:IPR009057) contains InterPro domain Myb-like DNA-binding region, SHAQKYF class (InterPro:IPR0064…	Myb_box3_MYBMyb_box1_MYBHSE1_HSFMyb_box5_MYBDREB_AP2_EREBPN_box_bHLH?HBE_HB	DRASTIC-NACL
SIN_1007376	AT1G05805	basic helix-loop-helix (bHLH) family protein similar to DNA binding / transcription factor [Arabidopsis thaliana] (TAIR:AT2G43140.1) similar to B1065G12.3 [Oryza sativa (japonica cultivar-group)] (GB:BAB90521.1) similar to Os01g0900800 [Oryza sativa (japonica cultivar-group)] (GB:NP_001045106.1) contains InterPro domain Helix-loop-helix DNA-binding (InterPro:IPR011598) contains InterPro domain Ba…	Myb_box3_MYBMyb_box1_MYBMyb_box5_MYBNac_box_NACG_box_bHLH	RARGE-COLD
SIN_1017327	AT1G48570	zinc finger (Ran-binding) family protein similar to zinc finger (Ran-binding) family protein [Arabidopsis thaliana] (TAIR:AT1G70650.1) similar to Zinc finger, RanBP2-type [Medicago truncatula] (GB:ABE26599.1) contains InterPro domain Zinc finger, RanBP2-type (InterPro:IPR001876)	Myb_box1_MYBMyb_box5_MYBW_box_WRKYMyb_box2_MYBAuxRE_ARFDREB_AP2_EREBPN_box_bHLHMyb_box4_MYB	RARGE-COLD
SIN_1006667	AT1G30100	Encodes 9-cis-epoxycarotenoid dioxygenase, a key enzyme in the biosynthesis of abscisic acid. The expression of this gene increases during the first 6h of imbibition.	G_box2_bZIPHSE1_HSFMyb_box5_MYBMyb_box2_MYBAuxRE_ARFNac_box_NACG_box_bHLHMyb_box4_MYB	STRESSLINK-ABA
SIN_1018211	AT1G13990	similar to Os03g0168200 [Oryza sativa (japonica cultivar-group)] (GB:NP_001049088.1)	Myb_box1_MYBHSE1_HSFMyb_box5_MYBW_box_WRKYNac_box_NAC	DRASTIC-DROUGHT, DRASTIC-NACL, RARGE-LIGHT, RARGE-NACL
SIN_1015799	AT1G22770	Together with CONSTANTS (CO) and FLOWERING LOCUS T (FT), GIGANTEA promotes flowering under long days in a circadian clock-controlled flowering pathway. GI acts earlier than CO and FT in the pathway by increasing CO and FT mRNA abundance. Located in the nucleus. Regulates several developmental processes, including photoperiod-mediated flowering, phytochrome B signaling, circadian clock, carbohydra…	Myb_box1_MYBHSE1_HSFMyb_box5_MYBMyb_box2_MYBNac_box_NACDREB_AP2_EREBPMyb_box4_MYB	DRASTIC-COLD
SIN_1005758	AT1G01060	myb-related putative transcription factor involved in circadian rhythm along with another myb transcription factor CCA1	G_box2_bZIPMyb_box1_MYBHSE1_HSFMyb_box5_MYBW_box_WRKYAuxRE_ARFDREB_AP2_EREBPG_box_bHLH?HBE_HB	DRASTIC-COLD, RARGE-COLD
SIN_1026653	AT1G60470	ATGOLS4 (ARABIDOPSIS THALIANA GALACTINOL SYNTHASE 4) transferase, transferring glycosyl groups / transferase, transferring hexosyl groups similar to ATGOLS7 (ARABIDOPSIS THALIANA GALACTINOL SYNTHASE 7), transferase, transferring glycosyl groups / transferase, transferring hexosyl groups [Arabidopsis thaliana] (TAIR:AT1G60450.1) similar to galactinol synthase, isoform GolS-1 [Ajuga reptans] (GB:CA…	Myb_box1_MYBHSE1_HSFMyb_box5_MYBW_box_WRKYMyb_box2_MYBG_box_bHLH	DRASTIC-COLD, RARGE-LIGHT
SIN_1009808	AT1G51140	basic helix-loop-helix (bHLH) family protein similar to basic helix-loop-helix (bHLH) family protein [Arabidopsis thaliana] (TAIR:AT2G42280.1) similar to Os08g0506700 [Oryza sativa (japonica cultivar-group)] (GB:NP_001062190.1) similar to transcription factor RAU1 [Oryza sativa] (GB:AAL87667.1) similar to Os09g0487900 [Oryza sativa (japonica cultivar-group)] (GB:NP_001063529.1) contains InterPro …	Myb_box1_MYBHSE1_HSFMyb_box5_MYBW_box_WRKYAuxRE_ARFDREB_AP2_EREBPG_box1_bZIPG_box_bHLHG_ABRE_bZIPHBE_HB	RARGE-ABA
SIN_1021292	AT1G14830	Encodes a dynamin-like protein that is involved in mitochondrial morphogenesis and pollen development. Protein is localized as speckles in the cytoplasm, partially co-localizes with mitochondrial markers, cell plate of dividing cells, and the tip of root hairs, root cap cells, and expanding part of trichoblasts.	G_box2_bZIPHSE1_HSFMyb_box5_MYBW_box_WRKYMyb_box2_MYBAuxRE_ARF	RARGE-ABA, RARGE-COLD, RARGE-LIGHT
SIN_1021913	AT1G15740	leucine-rich repeat family protein similar to leucine-rich repeat family protein [Arabidopsis thaliana] (TAIR:AT4G23840.1) similar to Leucine-rich repeat Leucine-rich repeat, ribonuclease inhibitor subtype Leucine-rich repeat, cysteine-containing subtype [Medicago truncatula] (GB:ABE93295.1) similar to OSIGBa0112M24.4 [Oryza sativa (indica cultivar-group)] (GB:CAH67587.1) similar to Os04g0503500 …	Myb_box1_MYBHSE1_HSFMyb_box5_MYBW_box_WRKYMyb_box2_MYBG_box_bHLHN_box_bHLH	RARGE-ABA, RARGE-DROUGHT, RARGE-NACL
SIN_1009503	AT1G72770	mutant has ABA hypersensitive inhibition of seed germination Protein Phosphatase 2C	Myb_box1_MYBMyb_box5_MYBW_box_WRKY	DRASTIC-COLD, DRASTIC-NACL
SIN_1014894	AT1G47128	cysteine proteinase (RD21A) / thiol protease Identical to Cysteine proteinase RD21a precursor (EC 3.4.22.-) (RD21) (RD21A) [Arabidopsis Thaliana] (GB:P43297) similar to cysteine proteinase, putative / thiol protease, putative [Arabidopsis thaliana] (TAIR:AT5G43060.1) similar to senescence-associated cysteine protease [Brassica oleracea] (GB:AAL60579.1) similar to Granulin Peptidase C1A, papain Ph…	G_box2_bZIPHSE1_HSFMyb_box5_MYBW_box_WRKYMyb_box2_MYBDREB_AP2_EREBPHBE_HB	RARGE-ABA, RARGE-NACL
SIN_1012563	AT1G02810	pectinesterase family protein similar to pectinesterase family protein [Arabidopsis thaliana] (TAIR:AT2G47550.1) similar to pectinesterase family protein [Arabidopsis thaliana] (TAIR:AT4G02330.1) similar to papillar cell-specific pectin methylesterase-like protein [Brassica napus] (GB:AAK84428.1) contains InterPro domain Virulence factor, pectin lyase fold (InterPro:IPR011050) contains InterPro d…	Myb_box3_MYBMyb_box1_MYBHSE1_HSFMyb_box5_MYBW_box_WRKYMyb_box2_MYBAuxRE_ARF	DRASTIC-COLD
SIN_1023155	AT1G17870	S2P-like putative metalloprotease, also contain transmembrane helices near their C-termini and many of them, five of seven, contain a conserved zinc-binding motif HEXXH. Homolog of EGY1. Each of the EGY1 and EGY-like proteins share two additional highly conserved motifs, the previously reported NPDG motif (aa 442–454 in EGY1, Rudner et al., 1999) and a newly defined GNLR motif (aa 171–179 in EGY1…	Myb_box3_MYBMyb_box1_MYBHSE1_HSFMyb_box5_MYBW_box_WRKYNac_box_NACDREB_AP2_EREBPGCC_box_AP2_EREBP	DRASTIC-DROUGHT, RARGE-ABA, RARGE-LIGHT
SIN_1013847	AT1G64520	26S proteasome regulatory subunit, putative (RPN12) similar to 26S proteasome non-ATPase regulatory subunit, putative [Arabidopsis thaliana] (TAIR:AT5G42040.1) similar to 26S proteasome regulatory particle non-ATPase subunit 12 [Camellia sinensis] (GB:ABI31652.1) contains InterPro domain 26S proteasome non-ATPase regulatory subunit Nin1/mts3 (InterPro:IPR006746) contains InterPro domain SAC3/GANP…	Myb_box3_MYBMyb_box1_MYBHSE1_HSFMyb_box5_MYBW_box_WRKYG_box_bHLH	RARGE-ABA, RARGE-NACL
SIN_1010429	AT1G72820	mitochondrial substrate carrier family protein similar to mitochondrial substrate carrier family protein [Arabidopsis thaliana] (TAIR:AT5G26200.1) similar to Os09g0444700 [Oryza sativa (japonica cultivar-group)] (GB:NP_001063299.1) similar to Os03g0175200 [Oryza sativa (japonica cultivar-group)] (GB:NP_001049133.1) similar to mitochondrial carrier, putative, expressed [Oryza sativa (japonica cult…	Myb_box3_MYBMyb_box1_MYBHSE1_HSFMyb_box5_MYBW_box_WRKYAuxRE_ARFG_box_bHLH	RARGE-ABA
SIN_1023265	AT1G07010	calcineurin-like phosphoesterase family protein similar to calcineurin-like phosphoesterase family protein [Arabidopsis thaliana] (TAIR:AT1G18480.1) similar to putative protein-tyrosine-phosphatase [Oryza sativa (japonica cultivar-group)] (GB:AAM22720.1) contains InterPro domain Serine/threonine-specific protein phosphatase and bis(5-nucleosyl)-tetraphosphatase (InterPro:IPR006186) contains Inter…	G_box2_bZIPMyb_box1_MYBHSE1_HSFMyb_box5_MYBAuxRE_ARFDREB_AP2_EREBPN_box_bHLHGCC_box_AP2_EREBPC_ABRE_bZIP	RARGE-LIGHT
SIN_1009956	AT1G01610	Encodes a protein with glycerol-3-phosphate acyltransferase activity.	AuxRE_ARFMyb_box3_MYBMyb_box5_MYBMyb_box1_MYBW_box_WRKYMyb_box2_MYBG_box_bHLHC_ABRE_bZIPG_box2_bZIPNac_box_NAC	GEO-ABA, GEO-IRON
SIN_1010450	AT1G17420	Lipoxygenase	HSE1_HSFMyb_box5_MYBW_box_WRKYNac_box_NAC	GEO-COLD, GEO-DROUGHT, GEO-LIGHT, GEO-UV-B
SIN_1013355	AT1G18740	similar to unknown protein [Arabidopsis thaliana] (TAIR:AT1G74450.1) similar to Protein of unknown function DUF793 [Medicago truncatula] (GB:ABE83157.1) contains InterPro domain Protein of unknown function DUF793 (InterPro:IPR008511)	AuxRE_ARFHSE1_HSFMyb_box5_MYBMyb_box1_MYBW_box_WRKYMyb_box2_MYBG_box_bHLHG_box2_bZIPNac_box_NACG_ABRE_bZIPG_box1_bZIP	GEO-LIGHT, GEO-WOUNDING
SIN_1013238	AT1G21750	Encodes a protein disulfide isomerase-like (PDIL) protein, a member of a multigene family within the thioredoxin (TRX) superfamily isoform contains non-consensus GA donor splice site at intron 9	HSE1_HSFMyb_box5_MYBMyb_box1_MYBW_box_WRKYG_box_bHLHG_box2_bZIPG_ABRE_bZIPG_box1_bZIP	GEO-IRON
SIN_1013637	AT1G25550	myb family transcription factor similar to myb family transcription factor [Arabidopsis thaliana] (TAIR:AT1G68670.1) similar to myb DNA-binding domain-containing protein [Musa acuminata] (GB:ABF70013.1) similar to Os02g0325600 [Oryza sativa (japonica cultivar-group)] (GB:NP_001046702.1) similar to Os01g0176700 [Oryza sativa (japonica cultivar-group)] (GB:NP_001042183.1) contains InterPro domain H…	AuxRE_ARFMyb_box3_MYBHSE1_HSFMyb_box5_MYBMyb_box1_MYBW_box_WRKYMyb_box2_MYBC_ABRE_bZIPNac_box_NACMyb_box4_MYB	GEO-COLD, GEO-DROUGHT, GEO-UV-B
SIN_1018762	AT1G26850	dehydration-responsive family protein similar to dehydration-responsive family protein [Arabidopsis thaliana] (TAIR:AT4G18030.1) similar to dehydration-responsive family protein [Arabidopsis thaliana] (TAIR:AT4G10440.1) similar to dehydration-responsive family protein [Arabidopsis thaliana] (TAIR:AT1G33170.1) similar to Putative methyltransferase [Medicago truncatula] (GB:ABE90775.1) similar to u…	AuxRE_ARFMyb_box5_MYBW_box_WRKYMyb_box2_MYBDREB_AP2_EREBPGCC_box_AP2_EREBP	GEO-IRON
SIN_1027076	AT1G28480	glutaredoxin family protein Identical to Glutaredoxin-C9 (AtGrxC9) (GRXC9) [Arabidopsis Thaliana] (GB:Q9SGP6) similar to glutaredoxin family protein [Arabidopsis thaliana] (TAIR:AT1G03850.2) similar to Os01g0241400 [Oryza sativa (japonica cultivar-group)] (GB:NP_001042552.1) similar to unknown protein [Oryza sativa (japonica cultivar-group)] (GB:BAD81621.1) contains InterPro domain Thioredoxin-li…	Myb_box5_MYBW_box_WRKYMyb_box2_MYBDREB_AP2_EREBPG_box2_bZIPN_box_bHLHNac_box_NACMyb_box4_MYB	GEO-WOUNDING
SIN_1006978	AT1G62300	transcription factor WRKY6 (WRKY6)	HSE1_HSFMyb_box5_MYBMyb_box1_MYBW_box_WRKYG_box2_bZIPNac_box_NACMyb_box4_MYBHBE_HB	GEO-ABA, GEO-UV-B, GEO-HEAT, GEO-OSMOTIC
SIN_1005072	AT1G64980	similar to conserved hypothetical protein [Medicago truncatula] (GB:ABE90022.1) contains domain Nucleotide-diphospho-sugar transferases (SSF53448)	AuxRE_ARFMyb_box3_MYBMyb_box5_MYBMyb_box1_MYBW_box_WRKYG_box_bHLHDREB_AP2_EREBPG_box2_bZIP	GEO-IRON
SIN_1018107	AT1G70420	similar to unknown protein [Arabidopsis thaliana] (TAIR:AT1G23710.1) similar to Protein of unknown function DUF1645 [Medicago truncatula] (GB:ABE93113.1) contains InterPro domain Protein of unknown function DUF1645 (InterPro:IPR012442)	HSE1_HSFMyb_box5_MYBMyb_box1_MYBW_box_WRKYMyb_box2_MYBG_box_bHLHG_box2_bZIPN_box_bHLH	GEO-ABA, GEO-LIGHT, GEO-NACL, GEO-HEAT, GEO-OSMOTIC
SIN_1021328	AT1G70740	protein kinase family protein similar to CRK10 (CYSTEINE-RICH RLK10), kinase [Arabidopsis thaliana] (TAIR:AT4G23180.1) similar to receptor-like protein kinase homolog RK20-1 [Phaseolus vulgaris] (GB:AAD21872.1) similar to Os03g0556600 [Oryza sativa (japonica cultivar-group)] (GB:NP_001050479.1) similar to Os01g0784200 [Oryza sativa (japonica cultivar-group)] (GB:NP_001044460.1) contains InterPro …	AuxRE_ARFHSE1_HSFMyb_box5_MYBW_box_WRKYMyb_box2_MYBGCC_box_AP2_EREBPNac_box_NACMyb_box4_MYB	GEO-UV-B
SIN_1003998	AT1G76650	calcium-binding EF hand family protein similar to calmodulin-related protein, putative [Arabidopsis thaliana] (TAIR:AT1G76640.1) similar to regulator of gene silencing [Nicotiana tabacum] (GB:AAK11255.1) contains InterPro domain EF-Hand type (InterPro:IPR011992) contains InterPro domain Calcium-binding EF-hand (InterPro:IPR002048)	Myb_box3_MYBHSE1_HSFMyb_box5_MYBMyb_box1_MYBW_box_WRKY	GEO-COLD, GEO-DROUGHT, GEO-UV-B, GEO-HEAT, GEO-OSMOTIC
SIN_1005066	AT1G80440	kelch repeat-containing F-box family protein similar to kelch repeat-containing F-box family protein [Arabidopsis thaliana] (TAIR:AT1G15670.1) similar to kelch repeat-containing F-box-like [Oryza sativa (japonica cultivar-group)] (GB:BAD25000.1) contains InterPro domain Cyclin-like F-box (InterPro:IPR001810) contains InterPro domain Galactose oxidase, central (InterPro:IPR011043) contains InterPr…	AuxRE_ARFHSE1_HSFMyb_box5_MYBW_box_WRKYC_ABRE_bZIPN_box_bHLH	GEO-COLD, GEO-DROUGHT, GEO-ALUMINIUM
SIN_1017615	AT2G38800	calmodulin-binding protein-related similar to calmodulin-binding protein-related [Arabidopsis thaliana] (TAIR:AT3G54570.1) similar to Calmodulin-binding, plant [Medicago truncatula] (GB:ABE88376.1) contains InterPro domain Calmodulin-binding, plant (InterPro:IPR012417)	HSE1_HSFMyb_box5_MYBMyb_box2_MYBAuxRE_ARF	DRASTIC-COLD, DRASTIC-NACL
SIN_1009634	AT2G30550	lipase class 3 family protein similar to lipase class 3 family protein [Arabidopsis thaliana] (TAIR:AT1G06800.2) similar to Os01g0900400 [Oryza sativa (japonica cultivar-group)] (GB:NP_001045105.1) similar to putative DAD1 [Oryza sativa (japonica cultivar-group)] (GB:BAB89948.1) similar to Os05g0390000 [Oryza sativa (japonica cultivar-group)] (GB:NP_001055438.1) contains InterPro domain Esterase/…	G_box2_bZIPMyb_box3_MYBMyb_box1_MYBHSE1_HSFMyb_box5_MYB	DRASTIC-DROUGHT, DRASTIC-NACL
SIN_1023524	AT2G41810	similar to unknown protein [Arabidopsis thaliana] (TAIR:AT2G41800.1) similar to Os03g0807700 [Oryza sativa (japonica cultivar-group)] (GB:NP_001051644.1) similar to unknown [Ricinus communis] (GB:CAB02653.1) contains InterPro domain Galactose-binding like (InterPro:IPR008979) contains InterPro domain Protein of unknown function DUF642 (InterPro:IPR006946)	HSE1_HSFMyb_box5_MYBW_box_WRKYDREB_AP2_EREBPN_box_bHLHG_ABRE_bZIP	DRASTIC-NACL
SIN_1013097	AT2G35940	BEL1-like homeodomain 1 (BLH1)	G_box2_bZIPMyb_box3_MYBMyb_box1_MYBMyb_box5_MYBAuxRE_ARFDREB_AP2_EREBPG_box_bHLHN_box_bHLH	RARGE-ABA, RARGE-NACL
SIN_1026138	AT2G19990	Encodes a PR-1-like protein homolog that is differentially expressed in resistant compared to susceptible cultivars by powdery mildew infection. The deduced amino acid sequence has 24 amino acids comprising the signal peptide and 140 amino acids of the mature peptide (15 kDa). Northern blot analysis showed accumulation of the corresponding mRNA 12 h after inoculation of resistant barley cultivars…	G_box2_bZIPMyb_box3_MYBMyb_box1_MYBMyb_box5_MYBW_box_WRKYG_box_bHLH	RARGE-DROUGHT
SIN_1014933	AT2G14880	SWIB complex BAF60b domain-containing protein similar to SWIB complex BAF60b domain-containing protein [Arabidopsis thaliana] (TAIR:AT4G34290.1) similar to Os03g0761000 [Oryza sativa (japonica cultivar-group)] (GB:NP_001051349.1) similar to SWIb domain-containing protein [Solanum chacoense] (GB:AAQ24534.1) contains InterPro domain SWIB/MDM2 (InterPro:IPR003121)	Myb_box3_MYBMyb_box1_MYBMyb_box5_MYBW_box_WRKYAuxRE_ARF	RARGE-DROUGHT
SIN_1015193	AT2G13360	Encodes a peroxisomal photorespiratory enzyme that catalyzes transamination reactions with multiple substrates. It is involved in photorespiration.	Myb_box3_MYBMyb_box1_MYBHSE1_HSFMyb_box5_MYBN_box_bHLH	RARGE-NACL
SIN_1025345	AT2G18050	encodes a structurally divergent linker histone whose gene expression is induced by dehydration and ABA.	Myb_box3_MYBMyb_box1_MYBHSE1_HSFMyb_box5_MYBDREB_AP2_EREBPHBE_HB	DRASTIC-COLD, DRASTIC-NACL
SIN_1024198	AT2G28840	ankyrin repeat family protein similar to ankyrin repeat family protein [Arabidopsis thaliana] (TAIR:AT5G07270.1) similar to ring zinc finger protein [Artemisia desertorum] (GB:AAY17949.1) contains InterPro domain Ankyrin (InterPro:IPR002110) contains InterPro domain Zinc finger, RING-type (InterPro:IPR001841)	Myb_box3_MYBMyb_box1_MYBHSE1_HSFMyb_box5_MYBW_box_WRKYMyb_box2_MYBNac_box_NAC	DRASTIC-DROUGHT
SIN_1012641	AT2G47180	ATGOLS1 (ARABIDOPSIS THALIANA GALACTINOL SYNTHASE 1) transferase, transferring hexosyl groups similar to ATGOLS2 (ARABIDOPSIS THALIANA GALACTINOL SYNTHASE 2), transferase, transferring glycosyl groups / transferase, transferring hexosyl groups [Arabidopsis thaliana] (TAIR:AT1G56600.1) similar to galactinol synthase [Brassica napus] (GB:AAD26116.1) contains InterPro domain Glycosyl transferase, fa…	G_box2_bZIPHSE1_HSFMyb_box5_MYBMyb_box2_MYBNac_box_NACDREB_AP2_EREBPG_box_bHLHN_box_bHLHC_ABRE_bZIP	DRASTIC-COLD, RARGE-ABA, RARGE-NACL
SIN_1013978	AT2G45470	FLA8 (Arabinogalactan protein 8) Identical to Fasciclin-like arabinogalactan protein 8 precursor (AtAGP8) (FLA8) [Arabidopsis Thaliana] (GB:O22126GB:Q56ZW9GB:Q8L9B1GB:Q9FR46) similar to FLA10 (fasciclin-like arabinogalactan-protein 10) [Arabidopsis thaliana] (TAIR:AT3G60900.1) similar to fasciclin-like protein FLA5 [Triticum aestivum] (GB:ABI95395.1) similar to Os04g0574200 [Oryza sativa (japonic…	Myb_box1_MYBMyb_box5_MYBMyb_box2_MYBG_box_bHLHMyb_box4_MYB	DRASTIC-DROUGHT, RARGE-COLD
SIN_1024209	AT2G39570	ACT domain-containing protein similar to ACT domain-containing protein [Arabidopsis thaliana] (TAIR:AT2G36840.1) similar to Os09g0570900 [Oryza sativa (japonica cultivar-group)] (GB:NP_001063990.1) similar to hypothetical protein MtrDRAFT_AC146757g1v2 [Medicago truncatula] (GB:ABE90622.1) similar to Os05g0113000 [Oryza sativa (japonica cultivar-group)] (GB:NP_001054453.1) contains InterPro domain…	HSE1_HSFMyb_box5_MYBMyb_box2_MYBAuxRE_ARFNac_box_NACN_box_bHLH	RARGE-ABA, RARGE-REHYDRATION
SIN_1012968	AT2G36530	Involved in light-dependent cold tolerance and encodes an enolase.	G_box2_bZIPMyb_box1_MYBMyb_box5_MYBW_box_WRKYMyb_box2_MYB	DRASTIC-DROUGHT, RARGE-LIGHT, STRESSLINK-COLD-DROUGHT-SALT
SIN_1012914	AT2G39210	nodulin family protein similar to nodulin family protein [Arabidopsis thaliana] (TAIR:AT2G28120.1) similar to putative nodule-specific protein [Oryza sativa (japonica cultivar-group)] (GB:AAO37543.1) similar to nitrate and chloride transporter [Glycine max] (GB:AAW51884.1) similar to putative nodule-specific protein [Oryza sativa (japonica cultivar-group)] (GB:BAC83908.1) contains InterPro domain…	Myb_box3_MYBMyb_box1_MYBHSE1_HSFMyb_box5_MYBW_box_WRKYMyb_box2_MYB	RARGE-LIGHT
SIN_1027067	AT2G33830	dormancy/auxin associated family protein similar to DRM1 (DORMANCY-ASSOCIATED PROTEIN 1) [Arabidopsis thaliana] (TAIR:AT1G28330.1) similar to auxin-repressed protein [Brassica oleracea] (GB:AAL67436.1) contains InterPro domain Dormancyauxin associated (InterPro:IPR008406)	Myb_box3_MYBMyb_box1_MYBHSE1_HSFMyb_box5_MYBNac_box_NAC	DRASTIC-DROUGHT
SIN_1004488	AT2G21050	amino acid permease, putative Identical to Auxin transporter-like protein 2 (AUX1-like protein 2) (LAX2) [Arabidopsis Thaliana] (GB:Q9S836) similar to amino acid permease, putative [Arabidopsis thaliana] (TAIR:AT5G01240.1) similar to AUX1 (AUXIN RESISTANT 1), amino acid permease/ transporter [Arabidopsis thaliana] (TAIR:AT2G38120.1) similar to amino acid permease, putative [Arabidopsis thaliana] …	HSE1_HSFMyb_box5_MYBAuxRE_ARFNac_box_NAC	RARGE-COLD, RARGE-NACL
SIN_1007659	AT2G19590	encodes a protein whose sequence is similar to 1-aminocyclopropane-1-carboxylate oxidase	G_box2_bZIPMyb_box3_MYBMyb_box1_MYBHSE1_HSFMyb_box5_MYB	DRASTIC-COLD, DRASTIC-NACL
SIN_1007180	AT2G28320	pleckstrin homology (PH) domain-containing protein / lipid-binding START domain-containing protein similar to pleckstrin homology (PH) domain-containing protein / lipid-binding START domain-containing protein [Arabidopsis thaliana] (TAIR:AT3G54800.2) similar to unknown protein [Oryza sativa (japonica cultivar-group)] (GB:AAK21344.1) contains InterPro domain Protein of unknown function DUF1336 (In…	Myb_box1_MYBHSE1_HSFMyb_box5_MYBW_box_WRKY	DRASTIC-COLD
SIN_1018442	AT2G45180	protease inhibitor/seed storage/lipid transfer protein (LTP) family protein similar to protease inhibitor/seed storage/lipid transfer protein (LTP) family protein [Arabidopsis thaliana] (TAIR:AT1G62510.1) similar to 14 kDa polypeptide [Catharanthus roseus] (GB:CAA81526.1) contains InterPro domain Plant lipid transfer/seed storage/trypsin-alpha amylase inhibitor (InterPro:IPR003612)	Myb_box3_MYBMyb_box1_MYBMyb_box5_MYBW_box_WRKYAuxRE_ARFMyb_box4_MYB	DRASTIC-COLD, DRASTIC-DROUGHT, DRASTIC-NACL
SIN_1005501	AT2G28550	TOE1 (TARGET OF EAT1 1) DNA binding / transcription factor similar to TOE2 (TARGET OF EAT1 2), DNA binding / transcription factor [Arabidopsis thaliana] (TAIR:AT5G60120.1) similar to Pathogenesis-related transcriptional factor and ERF [Medicago truncatula] (GB:ABE87891.1) contains InterPro domain Pathogenesis-related transcriptional factor and ERF (InterPro:IPR001471)	Myb_box1_MYBHSE1_HSFMyb_box5_MYBW_box_WRKYMyb_box2_MYBAuxRE_ARFG_box_bHLHGCC_box_AP2_EREBPMyb_box4_MYB	DRASTIC-COLD, RARGE-ABA, RARGE-LIGHT
SIN_1017037	AT2G30860	Encodes glutathione transferase belonging to the phi class of GSTs. Naming convention according to Wagner et al. (2002).	Myb_box1_MYBHSE1_HSFMyb_box5_MYBW_box_WRKYMyb_box2_MYBNac_box_NAC	DRASTIC-NACL
SIN_1012171	AT2G40000	similar to unknown protein [Arabidopsis thaliana] (TAIR:AT3G55840.1) similar to putative Hs1pro-1-like receptor [Glycine max] (GB:AAG44839.1) contains InterPro domain Hs1pro-1, C-terminal (InterPro:IPR009743) contains InterPro domain Hs1pro-1, N-terminal (InterPro:IPR009869)	G_box2_bZIPHSE1_HSFMyb_box5_MYBW_box_WRKYMyb_box2_MYBNac_box_NAC	DRASTIC-COLD, RARGE-ABA, RARGE-DROUGHT, RARGE-NACL
SIN_1004447	AT2G36880	MAT3 (METHIONINE ADENOSYLTRANSFERASE 3) methionine adenosyltransferase similar to SAM1 (S-adenosylmethionine synthetase 1), methionine adenosyltransferase [Arabidopsis thaliana] (TAIR:AT1G02500.2) similar to MTO3 (S-adenosylmethionine synthase 3), methionine adenosyltransferase [Arabidopsis thaliana] (TAIR:AT3G17390.1) similar to MAT2/SAM-2 (S-adenosylmethionine synthetase 2) [Arabidopsis thalian…	Myb_box1_MYBHSE1_HSFMyb_box5_MYBW_box_WRKYMyb_box2_MYBNac_box_NACG_box_bHLH	RARGE-COLD
SIN_1004448	AT2G36870	xyloglucan:xyloglucosyl transferase, putative / xyloglucan endotransglycosylase, putative / endo-xyloglucan transferase, putative Identical to Probable xyloglucan endotransglucosylase/hydrolase protein 32 precursor (EC 2.4.1.207) (At-XTH32) (XTH-32) (XTH32) [Arabidopsis Thaliana] (GB:Q9SJL9) similar to XTR8 (xyloglucan:xyloglucosyl transferase 8), hydrolase, acting on glycosyl bonds [Arabidopsis …	Myb_box3_MYBMyb_box1_MYBHSE1_HSFMyb_box5_MYBW_box_WRKYAuxRE_ARF	RARGE-COLD
SIN_1025198	AT2G22500	mitochondrial substrate carrier family protein similar to mitochondrial substrate carrier family protein [Arabidopsis thaliana] (TAIR:AT4G24570.1) similar to putative mitochondrial dicarboxylate carrier protein [Trifolium pratense] (GB:BAE71294.1) contains InterPro domain Adenine nucleotide translocator 1 (InterPro:IPR002113) contains InterPro domain Mitochondrial carrier protein (InterPro:IPR002…	Myb_box3_MYBMyb_box1_MYBHSE1_HSFMyb_box5_MYBMyb_box2_MYBAuxRE_ARFC_ABRE_bZIP	DRASTIC-COLD, DRASTIC-DROUGHT, RARGE-ABA, RARGE-DROUGHT
SIN_1008744	AT2G40140	CZF1/ZFAR1 transcription factor similar to zinc finger (CCCH-type) family protein [Arabidopsis thaliana] (TAIR:AT3G55980.1) similar to Cys-3-His zinc finger protein [Capsicum annuum] (GB:ABI30334.1) contains InterPro domain Ankyrin (InterPro:IPR002110) contains InterPro domain Zinc finger, CCCH-type (InterPro:IPR000571)	Myb_box1_MYBMyb_box5_MYBW_box_WRKYMyb_box2_MYB	DRASTIC-COLD, RARGE-COLD
SIN_1008734	AT2G40080	involved in photoperiod perception and circadian regulation. ELF4 promotes clock accuracy and is required for sustained rhythms in the absence of daily light/dark cycles.	Myb_box5_MYBW_box_WRKYC_ABRE_bZIP	DRASTIC-COLD
SIN_1021250	AT2G01980	Encodes a plasma membrane-localized Na+/H+ antiporter SOS1. Functions in the extrusion of toxic Na+ from cells and is essential for plant salt tolerance. Has 12 predicted transmembrane domains in the N-terminal region and a long cytoplasmic tail of approx. 700 aa at the C-terminal side. SOS1 interacts through its predicted cytoplasmic tail with RCD1, a regulator of oxidative-stress responses, sug…	HSE1_HSFMyb_box5_MYBAuxRE_ARFDREB_AP2_EREBPG_box_bHLHMyb_box4_MYB	STRESSLINK-COLD-DROUGHT-SALT
SIN_1007346	AT2G43290	Encodes calmodulin-like MSS3.	G_box2_bZIPMyb_box1_MYBHSE1_HSFMyb_box5_MYBAuxRE_ARFNac_box_NACN_box_bHLH	DRASTIC-COLD
SIN_1025414	AT2G13610	ABC transporter family protein Identical to White-brown complex homolog protein 5 (WBC5) [Arabidopsis Thaliana] (GB:Q9SIT6GB:Q56ZY4) similar to ABC transporter family protein [Arabidopsis thaliana] (TAIR:AT1G53270.1) similar to Os01g0615500 [Oryza sativa (japonica cultivar-group)] (GB:NP_001043574.1) similar to ABC transporter-like [Oryza sativa (japonica cultivar-group)] (GB:BAB17113.1) contains…	Myb_box3_MYBMyb_box1_MYBMyb_box5_MYBMyb_box2_MYBNac_box_NACG_box_bHLHMyb_box4_MYB	RARGE-COLD, RARGE-DROUGHT, RARGE-NACL
SIN_1012444	AT2G48150	Encodes glutathione peroxidase.	Myb_box1_MYBHSE1_HSFMyb_box5_MYBW_box_WRKYNac_box_NAC	STRESSLINK-OXIDATIVE-STRESS
SIN_1004779	AT2G35790	similar to expressed protein [Oryza sativa (japonica cultivar-group)] (GB:AAO66526.1)	Myb_box5_MYBW_box_WRKYNac_box_NACN_box_bHLH	RARGE-LIGHT
SIN_1011117	AT2G38040	encodes the carboxyltransferase alpha subunit of acetyl-CoA carboxylase, involved in de novo fatty acid biosynthesis	Myb_box1_MYBHSE1_HSFMyb_box5_MYBW_box_WRKYMyb_box2_MYBG_box_bHLHMyb_box4_MYB	RARGE-COLD
SIN_1005752	AT2G46680	encodes a putative transcription factor that contains a homeodomain closely linked to a leucine zipper motif. Transcript is detected in all tissues examined. Is transcriptionally regulated in an ABA-dependent manner and may act in a signal transduction pathway which mediates a drought response.	Myb_box3_MYBMyb_box1_MYBMyb_box5_MYBW_box_WRKYDREB_AP2_EREBP	DRASTIC-DROUGHT, DRASTIC-NACL, RARGE-DROUGHT
SIN_1011125	AT2G37970	SOUL heme-binding family protein similar to SOUL heme-binding family protein [Arabidopsis thaliana] (TAIR:AT3G10130.1) similar to SOUL heme-binding protein Bacterial regulatory factor, effector [Medicago truncatula] (GB:ABE83861.1)	G_box2_bZIPMyb_box1_MYBMyb_box5_MYBGCC_box_AP2_EREBPMyb_box4_MYB	DRASTIC-COLD
SIN_1007309	AT2G02100	LCR69/PDF2.2 (Low-molecular-weight cysteine-rich 69) protease inhibitor Identical to Low-molecular-weight cysteine-rich protein LCR69 precursor (LCR69) [Arabidopsis Thaliana] (GB:Q39182GB:Q42011) similar to LCR68/PDF2.3 (Low-molecular-weight cysteine-rich 68), protease inhibitor [Arabidopsis thaliana] (TAIR:AT2G02130.1) similar to protease inhibitor II (GB:AAA91049.1) contains InterPro domain Gam…	Myb_box3_MYBMyb_box1_MYBHSE1_HSFMyb_box5_MYBMyb_box2_MYB	RARGE-COLD
SIN_1006205	AT2G41870	remorin family protein similar to remorin family protein [Arabidopsis thaliana] (TAIR:AT3G57540.1) similar to remorin-related [Musa acuminata] (GB:ABF70164.1) contains InterPro domain Remorin, C-terminal region (InterPro:IPR005516)	Myb_box1_MYBHSE1_HSFMyb_box5_MYBW_box_WRKYMyb_box2_MYBAuxRE_ARFNac_box_NACDREB_AP2_EREBPG_ABRE_bZIP	--
SIN_1011824	AT2G23910	cinnamoyl-CoA reductase-related similar to cinnamoyl-CoA reductase-related [Arabidopsis thaliana] (TAIR:AT4G30470.1) similar to Ribosome-binding factor A [Medicago truncatula] (GB:ABE85146.1) contains InterPro domain NAD-dependent epimerase/dehydratase (InterPro:IPR001509)	Myb_box3_MYBHSE1_HSFMyb_box5_MYBMyb_box1_MYB	GEO-ABA, GEO-HEAT, GEO-OSMOTIC
SIN_1010013	AT2G32030	GCN5-related N-acetyltransferase (GNAT) family protein similar to GCN5-related N-acetyltransferase (GNAT) family protein [Arabidopsis thaliana] (TAIR:AT2G32020.1) similar to Os03g0794200 [Oryza sativa (japonica cultivar-group)] (GB:NP_001051537.1) similar to Os03g0794300 [Oryza sativa (japonica cultivar-group)] (GB:NP_001051538.1) similar to putative acetyltransferase [Oryza sativa (japonica cult…	HSE1_HSFMyb_box5_MYBW_box_WRKY	GEO-LIGHT, GEO-UV-B
SIN_1007790	AT2G35930	U-box domain-containing protein similar to U-box domain-containing protein [Arabidopsis thaliana] (TAIR:AT3G52450.1) similar to U-box protein [Capsicum annuum] (GB:ABA59556.1) contains InterPro domain Armadillo-like helical (InterPro:IPR011989) contains InterPro domain U box (InterPro:IPR003613)	HSE1_HSFMyb_box5_MYBMyb_box1_MYBW_box_WRKYMyb_box2_MYBG_box_bHLHNac_box_NACMyb_box4_MYB	GEO-COLD, GEO-DROUGHT, GEO-LIGHT, GEO-UV-B
SIN_1005462	AT2G36910	Belongs to the family of ATP-binding cassette (ABC) transporters. Also known as AtMDR1.Possibly regulates auxin-dependent responses by influencing basipetal auxin transport in the root. Exerts nonredundant, partially overlapping functions with the ABC transporter encoded by AT3G28860. PGP1 mediates cellular efflux of IAA and interacts with PIN genes that may confer an accelerated vectoral compone…	HSE1_HSFMyb_box5_MYBW_box_WRKYMyb_box2_MYB	GEO-IRON
SIN_1018627	AT2G41660	Essential for hydrotropism in roots. Mutant roots are defective in hydrotropism, and have slightly reduced phototropism and modified wavy growth response. Has normal gravitropism and root elongation.	AuxRE_ARFMyb_box5_MYBMyb_box1_MYBW_box_WRKYMyb_box2_MYBG_box_bHLH	GEO-IRON
SIN_1005741	AT2G46600	calcium-binding protein, putative similar to PBP1 (PINOID-BINDING PROTEIN 1), calcium ion binding [Arabidopsis thaliana] (TAIR:AT5G54490.1) similar to Os02g0122600 [Oryza sativa (japonica cultivar-group)] (GB:NP_001045728.1) similar to Os06g0683400 [Oryza sativa (japonica cultivar-group)] (GB:NP_001058389.1) similar to EF-hand Ca2+-binding protein CCD1 [Triticum aestivum] (GB:AAF86307.1) contains…	HSE1_HSFMyb_box5_MYBMyb_box1_MYBW_box_WRKYDREB_AP2_EREBPN_box_bHLH	GEO-WOUNDING
SIN_1023197	AT3G47340	encodes a glutamine-dependent asparagine synthetase, the predicted ASN1 peptide contains a purF-type glutamine-binding domain, and is expressed predominantly in shoot tissues, where light has a negative effect on its mRNA accumulation. Expression is induced within 3 hours of dark treatment, in senescing leaves and treatment with exogenous photosynthesis inhibitor. Induction of gene expression was…	HSE1_HSFMyb_box5_MYBNac_box_NACDREB_AP2_EREBPG_box_bHLHN_box_bHLH?HBE_HB	DRASTIC-COLD, DRASTIC-DROUGHT, DRASTIC-NACL, RARGE-ABA, RARGE-NACL
SIN_1010007	AT3G22620	protease inhibitor/seed storage/lipid transfer protein (LTP) family protein similar to protease inhibitor/seed storage/lipid transfer protein (LTP)-related [Arabidopsis thaliana] (TAIR:AT1G05450.2) similar to expressed protein [Oryza sativa (japonica cultivar-group)] (GB:AAO37995.1) similar to Os07g0175500 [Oryza sativa (japonica cultivar-group)] (GB:NP_001059014.1) contains InterPro domain Plant…	G_box2_bZIPMyb_box3_MYBMyb_box1_MYBHSE1_HSFMyb_box5_MYBW_box_WRKY	DRASTIC-DROUGHT
SIN_1024315	AT3G07350	similar to unknown protein [Arabidopsis thaliana] (TAIR:AT3G25240.1) similar to Os01g0915000 [Oryza sativa (japonica cultivar-group)] (GB:NP_001045184.1) similar to uncharacterized plant-specific domain TIGR01615 family protein, expressed [Oryza sativa (japonica cultivar-group)] (GB:ABA93251.2) contains InterPro domain Protein of unknown function DUF506, plant (InterPro:IPR006502)	G_box2_bZIPHSE1_HSFMyb_box5_MYBG_box_bHLHMyb_box4_MYB	RARGE-LIGHT, RARGE-NACL
SIN_1002217	AT3G48100	Encodes a transcription repressor that mediates a negative feedback loop in cytokinin signalling. ARR5 expression is upregulated by Class I KNOX genes.	Myb_box3_MYBMyb_box1_MYBHSE1_HSFMyb_box5_MYBW_box_WRKYAuxRE_ARFG_box_bHLH	DRASTIC-COLD
SIN_1016542	AT3G48990	AMP-dependent synthetase and ligase family protein similar to 4-coumarate--CoA ligase, putative / 4-coumaroyl-CoA synthase, putative [Arabidopsis thaliana] (TAIR:AT4G05160.1) similar to putative acyl-CoA synthetase [Capsicum annuum] (GB:AAL29212.1) similar to Os04g0683700 [Oryza sativa (japonica cultivar-group)] (GB:NP_001054304.1) contains InterPro domain AMP-dependent synthetase and ligase (Int…	Myb_box3_MYBMyb_box1_MYBHSE1_HSFMyb_box5_MYBAuxRE_ARFNac_box_NACG_box_bHLHG_ABRE_bZIP	RARGE-COLD, RARGE-LIGHT, RARGE-NACL
SIN_1022236	AT3G51010	similar to Os05g0126200 [Oryza sativa (japonica cultivar-group)] (GB:NP_001054525.1)	G_box2_bZIPHSE1_HSFMyb_box5_MYB	RARGE-LIGHT
SIN_1011093	AT3G08940	Lhcb4.2 protein (Lhcb4.2, protein involved in the light harvesting complex of photosystem II	G_box2_bZIPMyb_box3_MYBMyb_box1_MYBHSE1_HSFMyb_box5_MYBMyb_box2_MYBAuxRE_ARFNac_box_NACMyb_box4_MYB	DRASTIC-COLD, DRASTIC-NACL
SIN_1005530	AT3G55280	60S ribosomal protein L23A (RPL23aB) Identical to 60S ribosomal protein L23a-2 (RPL23AB) [Arabidopsis Thaliana] (GB:Q9M3C3) similar to ATRPL23A (RIBOSOMAL PROTEIN L23A), RNA binding / structural constituent of ribosome [Arabidopsis thaliana] (TAIR:AT2G39460.1) similar to unknown [Brassica rapa] (GB:ABB97038.1) contains InterPro domain Ribosomal protein L23, N-terminal (InterPro:IPR005633) contain…	G_box2_bZIPMyb_box1_MYBHSE1_HSFMyb_box5_MYBW_box_WRKYAuxRE_ARFN_box_bHLHMyb_box4_MYB	RARGE-LIGHT
SIN_1007943	AT3G28200	peroxidase, putative Identical to Peroxidase 31 precursor (EC 1.11.1.7) (Atperox P31) (ATP41) (PER31) [Arabidopsis Thaliana] (GB:Q9LHA7GB:Q94CB9) similar to peroxidase, putative [Arabidopsis thaliana] (TAIR:AT5G40150.1) similar to Haem peroxidase, plant/fungal/bacterial [Medicago truncatula] (GB:ABE90190.1) contains InterPro domain Haem peroxidase (InterPro:IPR010255) contains InterPro domain Hae…	HSE1_HSFMyb_box5_MYBW_box_WRKYMyb_box2_MYBMyb_box4_MYBC_ABRE_bZIP	RARGE-LIGHT
SIN_1008653	AT3G55580	regulator of chromosome condensation (RCC1) family protein similar to regulator of chromosome condensation (RCC1) family protein / UVB-resistance protein-related [Arabidopsis thaliana] (TAIR:AT3G53830.1) similar to Os01g0846800 [Oryza sativa (japonica cultivar-group)] (GB:NP_001044792.1) similar to UVB-resistance protein UVR8-like [Oryza sativa (japonica cultivar-group)] (GB:BAD82660.1) contains …	G_box2_bZIPMyb_box3_MYBMyb_box1_MYBMyb_box5_MYBW_box_WRKYN_box_bHLH?HBE_HB	DRASTIC-COLD
SIN_1016857	AT3G01190	peroxidase 27 (PER27) (P27) (PRXR7) Identical to Peroxidase 27 precursor (EC 1.11.1.7) (Atperox P27) (PRXR7) (ATP12a) (PER27) [Arabidopsis Thaliana] (GB:Q43735) similar to peroxidase, putative [Arabidopsis thaliana] (TAIR:AT5G15180.1) similar to peroxidase [Spinacia oleracea] (GB:CAA76374.2) contains InterPro domain Haem peroxidase (InterPro:IPR010255) contains InterPro domain Haem peroxidase, pl…	G_box2_bZIPMyb_box3_MYBMyb_box1_MYBMyb_box5_MYBW_box_WRKYNac_box_NACDREB_AP2_EREBPHBE_HB	DRASTIC-COLD, DRASTIC-NACL
SIN_1023544	AT3G57150	Encodes a putative pseudouridine synthase (NAP57).	HSE1_HSFMyb_box5_MYBW_box_WRKYAuxRE_ARF	RARGE-COLD, RARGE-REHYDRATION
SIN_1003587	AT3G06490	putative transcription factor MYB108 (MYB108) mRNA,	HSE1_HSFMyb_box5_MYBW_box_WRKYMyb_box2_MYBDREB_AP2_EREBP	DRASTIC-NACL
SIN_1011151	AT3G53960	proton-dependent oligopeptide transport (POT) family protein similar to proton-dependent oligopeptide transport (POT) family protein [Arabidopsis thaliana] (TAIR:AT2G37900.1) similar to TGF-beta receptor, type I/II extracellular re (GB:ABE84933.1) similar to Os03g0823500 [Oryza sativa (japonica cultivar-group)] (GB:NP_001051743.1) contains InterPro domain TGF-beta receptor, type I/II extracellula…	HSE1_HSFMyb_box5_MYBW_box_WRKYAuxRE_ARF	RARGE-LIGHT
SIN_1015311	AT3G24310	snapdragon myb protein 305 homolog (myb)	HSE1_HSFMyb_box5_MYBMyb_box2_MYB	DRASTIC-COLD, DRASTIC-NACL
SIN_1020462	AT3G48000	putative (NAD+) aldehyde dehydrogenase (At3g48000) mRNA,	G_box2_bZIPMyb_box1_MYBHSE1_HSFMyb_box5_MYBW_box_WRKYNac_box_NACN_box_bHLH	DRASTIC-DROUGHT
SIN_1024079	AT3G45980	histone H2B Identical to Histone H2B.6 (HTB9) (H2BAt) (H2B) [Arabidopsis Thaliana] (GB:O23629) similar to histone H2B [Arabidopsis thaliana] (TAIR:AT5G59910.1) similar to Histone H2B (GB:O22582) contains InterPro domain Histone-fold (InterPro:IPR009072) contains InterPro domain Histone core (InterPro:IPR007125) contains InterPro domain Histone-fold/TFIID-TAF/NF-Y (InterPro:IPR007124) contains Int…	Myb_box3_MYBMyb_box1_MYBHSE1_HSFMyb_box5_MYBW_box_WRKYAuxRE_ARF	DRASTIC-DROUGHT
SIN_1013019	AT3G10080	germin-like protein, putative Identical to Germin-like protein subfamily 3 member 2 precursor [Arabidopsis Thaliana] (GB:Q9SR72) similar to germin-like protein, putative [Arabidopsis thaliana] (TAIR:AT1G18980.1) similar to Os03g0804700 [Oryza sativa (japonica cultivar-group)] (GB:NP_001051622.1) similar to germin-like protein [Physcomitrella patens subsp. patens] (GB:BAD86499.1) similar to Os02g0…	Myb_box3_MYBMyb_box1_MYBHSE1_HSFMyb_box5_MYBW_box_WRKYNac_box_NACN_box_bHLHMyb_box4_MYB	RARGE-ABA, RARGE-LIGHT
SIN_1013805	AT3G23640	HGL1 (HETEROGLYCAN GLUCOSIDASE 1) hydrolase, hydrolyzing O-glycosyl compounds similar to RSW3 (RADIAL SWELLING 3), hydrolase, hydrolyzing O-glycosyl compounds [Arabidopsis thaliana] (TAIR:AT5G63840.1) similar to Os07g0421300 [Oryza sativa (japonica cultivar-group)] (GB:NP_001059483.1) similar to Os07g0420700 [Oryza sativa (japonica cultivar-group)] (GB:NP_001059480.1) similar to putative alpha-gl…	Myb_box1_MYBHSE1_HSFMyb_box5_MYBN_box_bHLH	RARGE-DROUGHT
SIN_1017660	AT3G54400	aspartyl protease family protein similar to pepsin A [Arabidopsis thaliana] (TAIR:AT5G07030.1) similar to Peptidase A1, pepsin [Medicago truncatula] (GB:ABE83791.1) contains InterPro domain Peptidase A1, pepsin (InterPro:IPR001461) contains InterPro domain Peptidase aspartic, catalytic (InterPro:IPR009007)	Myb_box3_MYBMyb_box1_MYBHSE1_HSFMyb_box5_MYBW_box_WRKYG_box_bHLHN_box_bHLH	RARGE-COLD
SIN_1006263	AT3G12120	Major enzyme responsible for the synthesis of 18:2 fatty acids in the endoplasmic reticulum. Contains His-rich motifs, which contribute to the interaction with the electron donor cytochrome b5.	Myb_box5_MYBMyb_box2_MYBAuxRE_ARFNac_box_NACG_box_bHLH?HBE_HB	STRESSLINK-COLD-DROUGHT-SALT
SIN_1007828	AT3G52610	similar to conserved hypothetical protein [Medicago truncatula] (GB:ABD32680.1) contains domain CoA-dependent acyltransferases (SSF52777)	Myb_box3_MYBMyb_box1_MYBHSE1_HSFMyb_box5_MYBW_box_WRKYN_box_bHLHGCC_box_AP2_EREBPMyb_box4_MYB	RARGE-DROUGHT
SIN_1004001	AT3G09630	60S ribosomal protein L4/L1 (RPL4A) Identical to 60S ribosomal protein L4-1 (L1) (RPL4A) [Arabidopsis Thaliana] (GB:Q9SF40) similar to 60S ribosomal protein L4/L1 (RPL4D) [Arabidopsis thaliana] (TAIR:AT5G02870.1) similar to putative 60S ribosomal protein L1 [Trifolium pratense] (GB:BAE71290.1) similar to putative 60S ribosomal protein L1 [Trifolium pratense] (GB:BAE71215.1) similar to 60S ribosom…	Myb_box3_MYBMyb_box1_MYBHSE1_HSFMyb_box5_MYBW_box_WRKYAuxRE_ARFMyb_box4_MYB	RARGE-COLD
SIN_1012064	AT3G56360	similar to unknown protein [Arabidopsis thaliana] (TAIR:AT5G05250.1) similar to unknown protein [Oryza sativa (japonica cultivar-group)] (GB:AAP03420.1)	G_box2_bZIPMyb_box3_MYBMyb_box1_MYBHSE1_HSFMyb_box5_MYBW_box_WRKYNac_box_NACG_box_bHLHMyb_box4_MYB	RARGE-ABA
SIN_1012868	AT3G51895	Encodes a sulfate transporter.	Myb_box1_MYBHSE1_HSFMyb_box5_MYBMyb_box2_MYBNac_box_NACDREB_AP2_EREBPN_box_bHLHMyb_box4_MYB	DRASTIC-COLD
SIN_1017588	AT3G51990	protein kinase family protein similar to protein kinase family protein [Arabidopsis thaliana] (TAIR:AT1G28390.1) similar to unknown protein [Oryza sativa (japonica cultivar-group)] (GB:AAV31339.1) similar to Os05g0387700 [Oryza sativa (japonica cultivar-group)] (GB:NP_001055424.1) contains InterPro domain Protein kinase-like (InterPro:IPR011009) contains InterPro domain Protein kinase (InterPro:I…	G_box2_bZIPMyb_box1_MYBHSE1_HSFMyb_box5_MYBW_box_WRKYDREB_AP2_EREBPN_box_bHLHMyb_box4_MYB	RARGE-COLD
SIN_1025661	AT3G49780	Phytosulfokine 3 precursor, coding for a unique plant peptide growth factor. Plants overexpressing this gene (under a 35S promoter), develop normal cotyledons and hypocotyls but their growth, in particular that of their roots, was faster than that of wildtype.	G_box2_bZIPMyb_box3_MYBMyb_box1_MYBHSE1_HSFMyb_box5_MYBW_box_WRKYG_box_bHLHN_box_bHLHMyb_box4_MYB	RARGE-ABA, RARGE-DROUGHT, RARGE-LIGHT, RARGE-NACL
SIN_1025939	AT3G53480	ATPDR9/PDR9 (PLEIOTROPIC DRUG RESISTANCE 9) ATPase, coupled to transmembrane movement of substances Identical to Probable pleiotropic drug resistance protein 9 (PDR9) [Arabidopsis Thaliana] (GB:Q9LFH0) similar to ATPDR5/PDR5 (PLEIOTROPIC DRUG RESISTANCE 5), ATPase, coupled to transmembrane movement of substances [Arabidopsis thaliana] (TAIR:AT2G37280.1) similar to ATPDR13/PDR13 (PLEIOTROPIC DRUG …	G_box2_bZIPMyb_box1_MYBHSE1_HSFMyb_box5_MYBW_box_WRKYNac_box_NAC	RARGE-ABA, RARGE-COLD
SIN_1023624	AT3G18190	chaperonin, putative similar to T-complex protein 1 epsilon subunit, putative / TCP-1-epsilon, putative / chaperonin, putative [Arabidopsis thaliana] (TAIR:AT1G24510.1) similar to cytosolic chaperonin delta-subunit [Glycine max] (GB:CAE47772.1) similar to cytosolic chaperonin, delta-subunit [Glycine max] (GB:CAA09989.1) similar to Chaperonin complex component, TCP-1 zeta subunit (CCT6) (ISS) [Ost…	G_box2_bZIPMyb_box3_MYBMyb_box1_MYBHSE1_HSFMyb_box5_MYBNac_box_NACN_box_bHLHGCC_box_AP2_EREBP	RARGE-COLD, RARGE-LIGHT
SIN_1007361	AT3G23670	PAKRP1L microtubule motor similar to PAKRP1 (PHRAGMOPLAST-ASSOCIATED KINESIN-RELATED PROTEIN 1), microtubule motor [Arabidopsis thaliana] (TAIR:AT4G14150.1) similar to putative phragmoplast-associated kinesin-related protein 1 [Oryza sativa (japonica cultivar-group)] (GB:BAD21882.1) similar to Os03g0587200 [Oryza sativa (japonica cultivar-group)] (GB:NP_001050576.1) contains InterPro domain Kines…	Myb_box1_MYBHSE1_HSFMyb_box5_MYBMyb_box2_MYBNac_box_NACG_box1_bZIPG_box_bHLH	RARGE-COLD, RARGE-LIGHT
SIN_1013654	AT3G25860	Nuclear encoded dihydrolipoamide S-acetyltransferase (LTA2) that encodes teh Pyruvate Decarboxylase E2 subunit. Mutant has embryo defect.	G_box2_bZIPMyb_box3_MYBMyb_box1_MYBHSE1_HSFMyb_box5_MYBMyb_box2_MYBAuxRE_ARFNac_box_NACN_box_bHLH	RARGE-COLD
SIN_1025341	AT3G51160	Catalyzes the first step in the de novo synthesis of GDP-L-fucose.	G_box2_bZIPMyb_box3_MYBMyb_box1_MYBHSE1_HSFMyb_box5_MYBW_box_WRKYAuxRE_ARF?HBE_HB	RARGE-ABA
SIN_1009262	AT3G49010	Encodes 60S ribosomal protein L13. Homolog of human breast basic conserved 1 (BBC1).	Myb_box1_MYBHSE1_HSFMyb_box5_MYBDREB_AP2_EREBPMyb_box4_MYB	DRASTIC-NACL, RARGE-COLD, RARGE-LIGHT
SIN_1021879	AT3G22600	protease inhibitor/seed storage/lipid transfer protein (LTP) family protein similar to protease inhibitor/seed storage/lipid transfer protein (LTP) family protein [Arabidopsis thaliana] (TAIR:AT4G14815.1) similar to Plant lipid transfer protein/Par allergen [Medicago truncatula] (GB:ABE87133.1) contains InterPro domain Plant lipid transfer protein/Par allergen (InterPro:IPR000528) contains InterP…	Myb_box3_MYBMyb_box1_MYBHSE1_HSFMyb_box5_MYBW_box_WRKYAuxRE_ARFNac_box_NACDREB_AP2_EREBPN_box_bHLH	DRASTIC-DROUGHT
SIN_1010404	AT3G13860	chaperonin, putative Identical to Chaperonin CPN60-like 2, mitochondrial precursor (HSP60-like 2) [Arabidopsis Thaliana] (GB:Q93ZM7GB:Q9LRW0) similar to HSP60 (Heat shock protein 60), ATP binding / protein binding / unfolded protein binding [Arabidopsis thaliana] (TAIR:AT3G23990.1) similar to chaperonin, putative [Arabidopsis thaliana] (TAIR:AT2G33210.1) similar to GroEL-like chaperone, ATPase [M…	Myb_box1_MYBHSE1_HSFMyb_box5_MYBW_box_WRKYAuxRE_ARF	RARGE-ABA
SIN_1009797	AT3G45140	Chloroplast lipoxygenase required for wound-induced jasmonic acid accumulation in Arabidopsis.Mutants are resistant to Staphylococcus aureus and accumulate salicylic acid upon infection.	Myb_box3_MYBMyb_box1_MYBHSE1_HSFMyb_box5_MYB	DRASTIC-DROUGHT, DRASTIC-NACL
SIN_1008045	AT3G29240	similar to unknown protein [Arabidopsis thaliana] (TAIR:AT1G33780.1) similar to Os10g0330400 [Oryza sativa (japonica cultivar-group)] (GB:NP_001064365.1) similar to Protein of unknown function DUF179 [Medicago truncatula] (GB:ABE94310.1) contains InterPro domain Protein of unknown function DUF179 (InterPro:IPR003774)	G_box2_bZIPMyb_box3_MYBMyb_box1_MYBHSE1_HSFMyb_box5_MYBMyb_box2_MYBAuxRE_ARFN_box_bHLH	RARGE-NACL
SIN_1004571	AT3G18830	This gene encodes a plasma membrane-localized polyol/cyclitol/monosaccharide-H+-symporter. The AtPLT5 symporter is able to catalyze the energy-dependent membrane passage of a wide range of linear polyols (three to six carbon backbone), of cyclic polyols (myo-inositol), and of numerous monosaccharides, including pyranose ring-forming and furanose ring-forming hexoses and pentoses. This gene belong…	G_box2_bZIPMyb_box1_MYBMyb_box5_MYBAuxRE_ARFNac_box_NAC	RARGE-ABA, RARGE-COLD
SIN_1025850	AT3G16640	Encodes a protein homologous to TRANSCRIPTIONALLY CONTROLLED TUMOR PROTEIN (TCTP).	Myb_box3_MYBMyb_box1_MYBHSE1_HSFMyb_box5_MYBW_box_WRKYMyb_box4_MYB	DRASTIC-NACL
SIN_1023636	AT3G05200	Encodes a putative RING-H2 zinc finger protein ATL6 (ATL6).	HSE1_HSFMyb_box5_MYBMyb_box1_MYBW_box_WRKYMyb_box2_MYBG_box_bHLHC_ABRE_bZIPG_box1_bZIP	GEO-COLD, GEO-DROUGHT, GEO-UV-B, GEO-WOUNDING
SIN_1007258	AT3G07700	ABC1 family protein similar to ATATH13 (ABC2 homolog 13) [Arabidopsis thaliana] (TAIR:AT5G64940.2) similar to Os09g0250700 [Oryza sativa (japonica cultivar-group)] (GB:NP_001062679.1) similar to ABC-1 [Crocosphaera watsonii WH 8501] (GB:ZP_00517317.1) contains InterPro domain Protein kinase-like (InterPro:IPR011009) contains InterPro domain ABC-1 (InterPro:IPR004147)	AuxRE_ARFHSE1_HSFMyb_box5_MYBMyb_box1_MYBW_box_WRKYDREB_AP2_EREBPC_ABRE_bZIP	GEO-ABA, GEO-NACL, GEO-HEAT, GEO-OSMOTIC
SIN_1014292	AT3G13310	DNAJ heat shock N-terminal domain-containing protein similar to DNAJ heat shock N-terminal domain-containing protein (J11) [Arabidopsis thaliana] (TAIR:AT4G36040.1) similar to DNAJ heat shock protein, putative [Arabidopsis thaliana] (TAIR:AT2G17880.1) similar to Os06g0716100 [Oryza sativa (japonica cultivar-group)] (GB:NP_001058589.1) similar to DnaJ-like protein [Phaseolus vulgaris] (GB:AAB36543…	HSE1_HSFMyb_box5_MYBMyb_box1_MYBW_box_WRKYDREB_AP2_EREBPNac_box_NAC	GEO-ALUMINIUM
SIN_1017539	AT3G14310	encodes a pectin methylesterase	AuxRE_ARFMyb_box3_MYBHSE1_HSFMyb_box5_MYBMyb_box1_MYBW_box_WRKY	GEO-IRON
SIN_1003638	AT3G16910	Encodes a peroxisomal protein with acetyl-CoA synthetase activity that is responsible for the activation of acetate for entry into the glyoxylate cycle.	HSE1_HSFMyb_box5_MYBMyb_box1_MYBMyb_box2_MYBG_box_bHLHG_box2_bZIP	GEO-IRON
SIN_1016981	AT3G22250	UDP-glucoronosyl/UDP-glucosyl transferase family protein similar to UGT85A1 (UDP-glucosyl transferase 85A1), UDP-glycosyltransferase/ transferase, transferring glycosyl groups / transferase, transferring hexosyl groups [Arabidopsis thaliana] (TAIR:AT1G22400.1) similar to putative indole-3-acetate beta-glucosyltransferase [Oryza sativa (japonica cultivar-group)] (GB:BAD25308.1) contains InterPro d…	HSE1_HSFMyb_box5_MYBMyb_box1_MYBW_box_WRKYG_box_bHLHDREB_AP2_EREBPG_box1_bZIP	GEO-NACL
SIN_1024332	AT3G25410	bile acid:sodium symporter family protein similar to bile acid:sodium symporter family protein [Arabidopsis thaliana] (TAIR:AT4G12030.2) similar to Os02g0475400 [Oryza sativa (japonica cultivar-group)] (GB:NP_001046843.1) similar to Os09g0520600 [Oryza sativa (japonica cultivar-group)] (GB:NP_001063701.1) similar to putative anion:sodium symporter [Lycopersicon esculentum] (GB:AAU03362.1) contain…	AuxRE_ARFMyb_box3_MYBMyb_box5_MYBMyb_box1_MYBMyb_box2_MYBDREB_AP2_EREBPN_box_bHLHMyb_box4_MYB	GEO-NACL, GEO-WOUNDING
SIN_1003985	AT3G27060	Encodes one of the 3 ribonucleotide reductase (RNR) small subunit genes. TSO2 transcription occurs predominantly at the S-phase of the cell cycle and its expression pattern is consistent with its role in dNDP biosynthesis during DNA replication in actively dividing cells. Critical for cell cycle progression, DNA damage repair and plant development.	HSE1_HSFMyb_box5_MYBC_ABRE_bZIPGCC_box_AP2_EREBPNac_box_NACMyb_box4_MYB	GEO-IRON
SIN_1008797	AT3G56310	alpha-galactosidase, putative / melibiase, putative / alpha-D-galactoside galactohydrolase, putative similar to ATAGAL2 (ARABIDOPSIS THALIANA ALPHA-GALACTOSIDASE 2), alpha-galactosidase [Arabidopsis thaliana] (TAIR:AT5G08370.2) similar to glycosyl hydrolase family-like protein [Salvia miltiorrhiza] (GB:AAU86897.1) contains InterPro domain Glycoside hydrolase, family 27 (InterPro:IPR002241) contai…	HSE1_HSFMyb_box5_MYBMyb_box1_MYBW_box_WRKYDREB_AP2_EREBPN_box_bHLH	GEO-DROUGHT
SIN_1014711	AT4G38810	calcium-binding EF hand family protein similar to calcium-binding EF hand family protein [Arabidopsis thaliana] (TAIR:AT5G28830.1) similar to 39 kDa EF-Hand containing protein [Solanum tuberosum] (GB:CAA04670.1) contains InterPro domain EF-Hand type (InterPro:IPR011992)	G_box2_bZIPMyb_box1_MYBHSE1_HSFMyb_box5_MYBW_box_WRKYDREB_AP2_EREBPN_box_bHLH	RARGE-ABA
SIN_1021029	AT4G18010	inositol polyphosphate 5-phosphatase II (IP5PII) mRNA,	G_box2_bZIPMyb_box1_MYBHSE1_HSFMyb_box5_MYBW_box_WRKYAuxRE_ARFDREB_AP2_EREBPG_box_bHLH	DRASTIC-COLD
SIN_1021697	AT4G19420	pectinacetylesterase family protein similar to pectinacetylesterase, putative [Arabidopsis thaliana] (TAIR:AT4G19410.1) similar to pectinacetylesterase precursor [Vigna radiata var. radiata] (GB:CAA67728.1) contains InterPro domain Pectinacetylesterase (InterPro:IPR004963)	G_box2_bZIPMyb_box3_MYBMyb_box1_MYBHSE1_HSFMyb_box5_MYBW_box_WRKYMyb_box2_MYB	DRASTIC-COLD
SIN_1015235	AT4G37930	Encodes a protein with mitochondrial serine hydroxymethyltransferase activity, which functions in the photorespiratory pathway, catalyzes the conversion of serine and tetrahydrofolate to glycine and 5,10-methylene tetrahydrofolate. Involved in controlling cell damage caused by abiotic stress, such as high light and salt and the hypersensitive defense response of plants.	Myb_box3_MYBMyb_box1_MYBHSE1_HSFMyb_box5_MYBW_box_WRKYDREB_AP2_EREBP	DRASTIC-COLD, DRASTIC-DROUGHT, RARGE-LIGHT
SIN_1017290	AT4G10340	photosystem II encoding the light-harvesting chlorophyll a/b binding protein CP26 of the antenna system of the photosynthetic apparatus	Myb_box3_MYBMyb_box1_MYBHSE1_HSFMyb_box5_MYBW_box_WRKYNac_box_NACN_box_bHLH	DRASTIC-DROUGHT, DRASTIC-NACL
SIN_1011877	AT4G30610	Encodes a secreted glycosylated serine carboxypeptidase with broad substrate preference that is involved in brassinosteroid signalling via BRI1. It is proteolytically processed in vivo by a separate as yet unidentified protease.	Myb_box3_MYBMyb_box1_MYBMyb_box5_MYBMyb_box2_MYBAuxRE_ARF	RARGE-ABA
SIN_1007243	AT4G12730	AF333971 Arabidopsis thaliana fasciclin-like arabinogalactan-protein 2 (Fla2) mRNA, complete cds	G_box2_bZIPMyb_box1_MYBHSE1_HSFMyb_box5_MYBW_box_WRKYMyb_box2_MYBAuxRE_ARFDREB_AP2_EREBPGCC_box_AP2_EREBPMyb_box4_MYBHBE_HB	DRASTIC-COLD, DRASTIC-NACL
SIN_1005162	AT4G39780	encodes a member of the DREB subfamily A-6 of ERF/AP2 transcription factor family. The protein contains one AP2 domain. There are 8 members in this subfamily including RAP2.4.	Myb_box1_MYBHSE1_HSFMyb_box5_MYBW_box_WRKYAuxRE_ARF	DRASTIC-COLD
SIN_1012779	AT4G02450	glycine-rich protein similar to unknown protein [Arabidopsis thaliana] (TAIR:AT3G03773.1) similar to putative p23 co-chaperone [Cryptomeria japonica] (GB:BAE92292.1) contains InterPro domain HSP20-like chaperone (InterPro:IPR008978) contains InterPro domain CS (InterPro:IPR007052)	G_box2_bZIPMyb_box3_MYBMyb_box1_MYBHSE1_HSFMyb_box5_MYB	RARGE-COLD, RARGE-LIGHT
SIN_1013999	AT4G31010	DNA binding similar to unknown protein [Arabidopsis thaliana] (TAIR:AT5G54890.1) similar to Protein of unknown function UPF0044 [Medicago truncatula] (GB:ABE81273.1) similar to CRS2-associated factor 2 [Zea mays] (GB:AAP22136.1) similar to Os08g0174900 [Oryza sativa (japonica cultivar-group)] (GB:NP_001061110.1) contains InterPro domain Homeodomain-related (InterPro:IPR012287) contains InterPro d…	HSE1_HSFMyb_box5_MYBW_box_WRKYDREB_AP2_EREBPN_box_bHLHGCC_box_AP2_EREBP	RARGE-DROUGHT
SIN_1012566	AT4G02280	Encodes a protein with sucrose synthase activity (SUS3).	Myb_box1_MYBHSE1_HSFMyb_box5_MYBW_box_WRKYMyb_box4_MYBG_ABRE_bZIP	DRASTIC-DROUGHT, DRASTIC-NACL
SIN_1002308	AT4G35100	a member of the plasma membrane intrinsic protein PIP. functions as aquaporin. Salt-stress-inducible MIP	HSE1_HSFMyb_box5_MYBW_box_WRKYMyb_box2_MYBN_box_bHLH?HBE_HB	DRASTIC-COLD, DRASTIC-NACL, RARGE-ABA
SIN_1007469	AT4G35090	Encodes a peroxisomal catalase, highly expressed in bolts and leaves. mRNA expression patterns show circadian regulation with mRNA levels being high in the subjective early morning.	G_box2_bZIPHSE1_HSFMyb_box5_MYBW_box_WRKYDREB_AP2_EREBPG_box_bHLH	RARGE-DROUGHT, STRESSLINK-OXIDATIVE-STRESS
SIN_1015615	AT4G22890	similar to unknown protein [Arabidopsis thaliana] (TAIR:AT4G11960.1) similar to Os03g0857400 [Oryza sativa (japonica cultivar-group)] (GB:NP_001051955.1) similar to Os08g0526300 [Oryza sativa (japonica cultivar-group)] (GB:NP_001062297.1) similar to hypothetical protein OSJNBa0003M24.13 [Oryza sativa (japonica cultivar-group)] (GB:AAQ56398.1) contains domain no description (G3D.2.20.25.10) contai…	G_box2_bZIPMyb_box1_MYBMyb_box5_MYBW_box_WRKYAuxRE_ARFG_box_bHLHC_ABRE_bZIP	DRASTIC-COLD
SIN_1011760	AT4G30190	belongs to the P-type ATPase superfamily of cation-transporting ATPases, pumps protons out of the cell, generating a proton gradient that drives the active transport of nutrients by proton symport. has two autoinhibitory regions within the C-terminal dom	Myb_box1_MYBHSE1_HSFMyb_box5_MYBW_box_WRKYAuxRE_ARF	RARGE-COLD
SIN_1009852	AT4G17520	nuclear RNA-binding protein, putative similar to nuclear RNA-binding protein, putative [Arabidopsis thaliana] (TAIR:AT5G47210.1) similar to nuclear RNA binding protein, putative [Brassica oleracea] (GB:ABD65067.1) contains InterPro domain Hyaluronan/mRNA binding protein (InterPro:IPR006861)	Myb_box3_MYBMyb_box1_MYBHSE1_HSFMyb_box5_MYBW_box_WRKY	RARGE-COLD
SIN_1025214	AT4G38060	similar to unknown protein [Arabidopsis thaliana] (TAIR:AT5G65480.1) similar to unknown [Lycopersicon esculentum] (GB:AAK84476.1)	Myb_box1_MYBHSE1_HSFMyb_box5_MYBW_box_WRKYNac_box_NACG_box_bHLHABRE_ABI3_VP1	DRASTIC-COLD, DRASTIC-NACL
SIN_1016747	AT4G25130	peptide methionine sulfoxide reductase, putative Identical to Peptide methionine sulfoxide reductase (EC 1.8.4.11) (Protein- methionine-S-oxide reductase) (Peptide-methionine (S)-S-oxide reductase) (Peptide Met(O) reductase) (PMSR) [Arabidopsis Thaliana] (GB:P54150GB:Q9SW13) similar to PMSR1 (PEPTIDEMETHIONINE SULFOXIDE REDUCTASE 1), protein-methionine-S-oxide reductase [Arabidopsis thaliana] (TA…	Myb_box3_MYBMyb_box1_MYBHSE1_HSFMyb_box5_MYBNac_box_NACDREB_AP2_EREBPG_box_bHLHMyb_box4_MYB	RARGE-ABA
SIN_1012508	AT4G03200	similar to PREDICTED: similar to sperm protein SSP411 [Tribolium castaneum] (GB:XP_973977.1) similar to cold-induced thioredoxin domain-containing protein [Ammopiptanthus mongolicus] (GB:ABI97349.1) contains InterPro domain Six-hairpin glycosidase (InterPro:IPR008928) contains InterPro domain Thioredoxin-like fold (InterPro:IPR012336) contains InterPro domain Protein of unknown function DUF255 (I…	Myb_box1_MYBHSE1_HSFMyb_box5_MYBW_box_WRKYAuxRE_ARFNac_box_NACG_box_bHLH	DRASTIC-DROUGHT
SIN_1003939	AT4G37470	hydrolase, alpha/beta fold family protein similar to esterase/lipase/thioesterase family protein [Arabidopsis thaliana] (TAIR:AT3G03990.1) similar to Alpha/beta hydrolase fold [Medicago truncatula] (GB:ABE87031.1) contains InterPro domain Esterase/lipase/thioesterase (InterPro:IPR000379) contains InterPro domain Alpha/beta hydrolase fold-1 (InterPro:IPR000073)	Myb_box1_MYBHSE1_HSFMyb_box5_MYBW_box_WRKYG_box_bHLHN_box_bHLH	RARGE-ABA, RARGE-COLD
SIN_1014937	AT4G33920	protein phosphatase 2C family protein / PP2C family protein similar to protein phosphatase 2C family protein / PP2C family protein [Arabidopsis thaliana] (TAIR:AT5G66080.1) similar to protein phosphatase 2C, putative / PP2C, putative [Arabidopsis thaliana] (TAIR:AT3G51370.1) similar to Os12g0580900 [Oryza sativa (japonica cultivar-group)] (GB:NP_001067133.1) similar to BTH-induced protein phospha…	G_box2_bZIPMyb_box3_MYBMyb_box1_MYBHSE1_HSFMyb_box5_MYBW_box_WRKYAuxRE_ARFN_box_bHLH	DRASTIC-COLD, RARGE-ABA
SIN_1017257	AT4G10040	Encodes cytochrome c. Promoter directs preferential expression in vascular tissues of cotyledons, leaves, roots, and hypocotyls, and in anthers.	Myb_box1_MYBHSE1_HSFMyb_box5_MYBNac_box_NACDREB_AP2_EREBPG_box_bHLH	RARGE-ABA, RARGE-NACL
SIN_1012768	AT4G02380	Encodes AtLEA5 (late embryogenesis abundant like protein). Also known as SENESCENCE-ASSOCIATED GENE 21 (SAG21). Has a role on oxidative stress tolerance. mRNA levels are elevated in response to various stresses.	G_box2_bZIPMyb_box3_MYBMyb_box1_MYBHSE1_HSFMyb_box5_MYBW_box_WRKYDREB_AP2_EREBPHBE_HB	DRASTIC-COLD, DRASTIC-DROUGHT, RARGE-DROUGHT, RARGE-NACL
SIN_1026305	AT4G22880	encodes leucoanthocyanidin dioxygenase, which is involved in proanthocyanin biosynthesis. Mutant analysis suggests that this gene is also involved in vacuole formation.	Myb_box1_MYBMyb_box5_MYBW_box_WRKYMyb_box2_MYBAuxRE_ARFG_box_bHLH	RARGE-LIGHT
SIN_1002670	AT4G25470	Encodes a member of the DREB subfamily A-1 of ERF/AP2 transcription factor family (CBF2). The protein contains one AP2 domain. There are six members in this subfamily, including CBF1, CBF2, and CBF3. This gene is involved in response to low temperature, abscisic acid, and circadian rhythm. Overexpressing this gene leads to increased freeze tolerance and induces the expression level of 85 cold-ind…	HSE1_HSFMyb_box5_MYBW_box_WRKYAuxRE_ARFDREB_AP2_EREBPG_box1_bZIPG_box_bHLHMyb_box4_MYBG_ABRE_bZIP	DRASTIC-COLD, STRESSLINK-COLD-DROUGHT-SALT
SIN_1022929	AT4G22200	Encodes a photosynthate- and light-dependent inward rectifying potassium channel with unique gating properties that are regulated by phosphorylation. Expressed in guard cell protoplasts and in the phloem and xylem of aerial portions of the plant. The channel can coassemble with another K+ channel, KAT1, in vitro. In guard cells, AKT2/3 is responsible for the Ca2+ sensitivity of the K+ uptake chan…	Myb_box3_MYBMyb_box1_MYBHSE1_HSFMyb_box5_MYBW_box_WRKYAuxRE_ARFDREB_AP2_EREBPG_box_bHLHMyb_box4_MYB	DRASTIC-COLD, DRASTIC-NACL
SIN_1003735	AT4G36850	PQ-loop repeat family protein / transmembrane family protein similar to PQ-loop repeat family protein / transmembrane family protein [Arabidopsis thaliana] (TAIR:AT2G41050.1) similar to Cystinosin/ERS1p repeat [Medicago truncatula] (GB:ABE78499.1) contains InterPro domain Cystinosin/ERS1p repeat (InterPro:IPR006603)	G_box2_bZIPMyb_box1_MYBMyb_box5_MYBDREB_AP2_EREBPN_box_bHLHMyb_box4_MYB	RARGE-NACL
SIN_1005708	AT4G01050	hydroxyproline-rich glycoprotein family protein, contains a rhodanese homology domain.	G_box2_bZIPMyb_box3_MYBMyb_box1_MYBHSE1_HSFMyb_box5_MYBAuxRE_ARFG_box_bHLH	RARGE-DROUGHT
SIN_1024627	AT4G33150	LKR (SACCHAROPINE DEHYDROGENASE) Identical to Alpha-aminoadipic semialdehyde synthase (LKR/SDH) (cAt-LKR/SDH) [Includes: Lysine ketoglutarate reductase (EC 1.5.1.8) (LKR) Saccharopine dehydrogenase (EC 1.5.1.9) (SDH) (cAt-SDH)] (LKR/SDH) [Arabidopsis Thaliana] (GB:Q9SMZ4GB:O04155GB:O04156GB:O04884GB:Q7DM71GB:Q947M5GB:Q94BT4) similar to bifunctional lysine-ketoglutarate reductase/saccharopine dehy…	Myb_box3_MYBMyb_box1_MYBHSE1_HSFMyb_box5_MYBMyb_box2_MYBAuxRE_ARFG_box_bHLH	DRASTIC-DROUGHT, DRASTIC-NACL, RARGE-NACL
SIN_1025694	AT4G37590	phototropic-responsive NPH3 family protein similar to phototropic-responsive NPH3 family protein [Arabidopsis thaliana] (TAIR:AT2G23050.1) similar to Os12g0583500 [Oryza sativa (japonica cultivar-group)] (GB:NP_001067147.1) similar to transposon protein, putative, Mutator sub-class, expressed [Oryza sativa (japonica cultivar-group)] (GB:ABF94544.1) similar to Os03g0609800 [Oryza sativa (japonica …	HSE1_HSFMyb_box5_MYBW_box_WRKYAuxRE_ARFNac_box_NACC_ABRE_bZIP	RARGE-DROUGHT
SIN_1002759	AT4G23810	member of WRKY Transcription Factor Group III	Myb_box5_MYBW_box_WRKYAuxRE_ARFNac_box_NACMyb_box4_MYB	DRASTIC-COLD
SIN_1006791	AT4G19860	lecithin:cholesterol acyltransferase family protein / LACT family protein similar to lecithin:cholesterol acyltransferase family protein / LACT family protein [Arabidopsis thaliana] (TAIR:AT3G03310.1) similar to lecithine cholesterol acyltransferase-like protein [Lycopersicon esculentum] (GB:AAQ04833.1) similar to Os04g0615100 [Oryza sativa (japonica cultivar-group)] (GB:NP_001053867.1) contains …	Myb_box3_MYBMyb_box1_MYBHSE1_HSFMyb_box5_MYBW_box_WRKYMyb_box2_MYBAuxRE_ARFNac_box_NAC	RARGE-ABA, RARGE-NACL
SIN_1001364	AT4G21440	Encodes a MYB transcription factor involved in wounding and osmotic stress response. Member of the R2R3 factor gene family.	HSE1_HSFMyb_box5_MYBW_box_WRKYAuxRE_ARFNac_box_NACDREB_AP2_EREBPG_box_bHLHN_box_bHLH	DRASTIC-DROUGHT, DRASTIC-NACL, RARGE-LIGHT
SIN_1014517	AT4G27280	calcium-binding EF hand family protein similar to PBP1 (PINOID-BINDING PROTEIN 1), calcium ion binding [Arabidopsis thaliana] (TAIR:AT5G54490.1) similar to Avr9/Cf-9 rapidly elicited protein 20 [Nicotiana tabacum] (GB:AAV92890.1) contains InterPro domain EF-Hand type (InterPro:IPR011992) contains InterPro domain Calcium-binding EF-hand (InterPro:IPR002048)	Myb_box3_MYBMyb_box1_MYBHSE1_HSFMyb_box5_MYBDREB_AP2_EREBP	DRASTIC-COLD
SIN_1020995	AT4G31990	encodes a plastid-localized aspartate aminotransferase	G_box2_bZIPMyb_box3_MYBMyb_box1_MYBHSE1_HSFMyb_box5_MYBMyb_box2_MYBAuxRE_ARFNac_box_NACDREB_AP2_EREBP	RARGE-DROUGHT
SIN_1019682	AT4G03420	similar to unknown protein [Arabidopsis thaliana] (TAIR:AT1G03610.1) similar to hypothetical protein [Oryza sativa (japonica cultivar-group)] (GB:AAO39871.1) similar to Os10g0494000 [Oryza sativa (japonica cultivar-group)] (GB:NP_001064942.1) similar to hypothetical protein [Oryza sativa (japonica cultivar-group)] (GB:AAP46235.1) contains InterPro domain Protein of unknown function DUF789 (InterP…	Myb_box3_MYBMyb_box1_MYBHSE1_HSFMyb_box5_MYBAuxRE_ARFG_box_bHLHMyb_box4_MYB	RARGE-COLD
SIN_1001597	AT4G14420	lesion inducing protein-related similar to lesion inducing protein-related [Arabidopsis thaliana] (TAIR:AT1G04340.1) similar to ORF able to induce HR-like lesions [Nicotiana tabacum] (GB:AAC49975.1) contains InterPro domain Surfeit locus 4-related (InterPro:IPR011592) contains InterPro domain HR-like lesion-inducer (InterPro:IPR008637)	G_box2_bZIPMyb_box1_MYBMyb_box5_MYBW_box_WRKYG_ABRE_bZIP	RARGE-LIGHT
SIN_1020533	AT4G19390	similar to structural constituent of ribosome [Arabidopsis thaliana] (TAIR:AT5G13720.1) similar to Os07g0656700 [Oryza sativa (japonica cultivar-group)] (GB:NP_001060506.1) similar to Os06g0710300 [Oryza sativa (japonica cultivar-group)] (GB:NP_001058543.1) similar to Uncharacterized protein UPF0114 [Thiomicrospira denitrificans ATCC 33889] (GB:YP_393149.1) contains InterPro domain Uncharacterize…	HSE1_HSFMyb_box5_MYBW_box_WRKYMyb_box2_MYBN_box_bHLHC_ABRE_bZIP	DRASTIC-DROUGHT
SIN_1016826	AT4G15440	Encodes a hydroperoxide lyase. Also a member of the CYP74B cytochrome p450 family. In the ecotype Columbia (Col) the gene contains a 10-nucleotide deletion in its first exon that causes it to code for a truncated protein that results in a non-functional hydroperoxide lyase.	G_box2_bZIPMyb_box1_MYBHSE1_HSFMyb_box5_MYBW_box_WRKYMyb_box2_MYBDREB_AP2_EREBPN_box_bHLHMyb_box4_MYB	DRASTIC-DROUGHT
SIN_1011424	AT4G37260	Member of the R2R3 factor gene family.	G_box2_bZIPMyb_box3_MYBMyb_box1_MYBHSE1_HSFMyb_box5_MYBW_box_WRKYMyb_box2_MYBNac_box_NACG_box_bHLH	DRASTIC-COLD
SIN_1014344	AT4G14540	CCAAT-box binding transcription factor subunit B (NF-YB) (HAP3 ) (AHAP3) family Identical to Nuclear transcription factor Y subunit B-3 (AtNF-YB-3) (Transcriptional activator HAP3C) (NFYB3) [Arabidopsis Thaliana] (GB:O23310) similar to CCAAT-box binding transcription factor subunit B (NF-YB) (HAP3 ) (AHAP3) family (Hap3b) [Arabidopsis thaliana] (TAIR:AT5G47640.1) similar to transcription factor H…	G_box2_bZIPMyb_box3_MYBMyb_box1_MYBHSE1_HSFMyb_box5_MYBAuxRE_ARFG_box_bHLH	DRASTIC-COLD
SIN_1014889	AT4G34131	UGT73B3 (UDP-glucosyl transferase 73B3) UDP-glycosyltransferase/ abscisic acid glucosyltransferase/ transferase, transferring hexosyl groups similar to UGT73B2, UDP-glucosyltransferase/ UDP-glycosyltransferase/ flavonol 3-O-glucosyltransferase [Arabidopsis thaliana] (TAIR:AT4G34135.1) similar to UGT73B1 (UDP-glucosyl transferase 73B1), UDP-glycosyltransferase/ abscisic acid glucosyltransferase [A…	G_box2_bZIPMyb_box3_MYBMyb_box1_MYBHSE1_HSFMyb_box5_MYBAuxRE_ARFN_box_bHLHMyb_box4_MYB	RARGE-NACL
SIN_1014730	AT4G38960	zinc finger (B-box type) family protein similar to zinc finger (B-box type) family protein [Arabidopsis thaliana] (TAIR:AT2G21320.1) similar to Os09g0527900 [Oryza sativa (japonica cultivar-group)] (GB:NP_001063733.1) similar to Os04g0540200 [Oryza sativa (japonica cultivar-group)] (GB:NP_001053439.1) similar to H0115B09.3 [Oryza sativa (indica cultivar-group)] (GB:CAH67391.1) contains InterPro d…	HSE1_HSFMyb_box5_MYBMyb_box4_MYBC_ABRE_bZIP	DRASTIC-COLD
SIN_1002989	AT4G36360	putative beta-galactosidase (BGAL3 gene)	G_box2_bZIPHSE1_HSFMyb_box5_MYBW_box_WRKYMyb_box2_MYBDREB_AP2_EREBPN_box_bHLH	RARGE-COLD
SIN_1021146	AT4G24140	hydrolase, alpha/beta fold family protein similar to BDG1 (BODYGUARD1), hydrolase [Arabidopsis thaliana] (TAIR:AT1G64670.1) similar to unknown [Oryza sativa (japonica cultivar-group)] (GB:AAO33147.1) contains InterPro domain Esterase/lipase/thioesterase (InterPro:IPR000379) contains InterPro domain Alpha/beta hydrolase fold-1 (InterPro:IPR000073)	HSE1_HSFMyb_box5_MYBMyb_box1_MYBDREB_AP2_EREBPNac_box_NAC	GEO-IRON
SIN_1011710	AT4G25000	Predicted to be secreted protein based on signalP prediction. Involved in starch mobilization. Mutants are defective in alpha-amylase activity. (Note: AMY1 has been found in the literature to be referred to as AMY3, which is not to be confused with AMY3/At1g69830).	AuxRE_ARFHSE1_HSFMyb_box5_MYBW_box_WRKYDREB_AP2_EREBPG_box2_bZIPNac_box_NAC	GEO-HEAT, GEO-OSMOTIC
SIN_1027123	AT4G28250	putative beta-expansin/allergen protein. Naming convention from the Expansin Working Group (Kende et al, 2004. Plant Mol Bio). Involved in the formation of nematode-induced syncytia in roots of Arabidopsis thaliana.	Myb_box3_MYBHSE1_HSFMyb_box5_MYBMyb_box1_MYBG_box_bHLHG_box2_bZIPN_box_bHLHNac_box_NAC	GEO-IRON
SIN_1016073	AT4G30996	similar to unknown protein [Arabidopsis thaliana] (TAIR:AT2G24290.1) similar to H0311C03.8 [Oryza sativa (indica cultivar-group)] (GB:CAH67554.1) similar to Os04g0501800 [Oryza sativa (japonica cultivar-group)] (GB:NP_001053232.1) contains InterPro domain Protein of unknown function DUF1068 (InterPro:IPR010471)	Myb_box3_MYBMyb_box5_MYBMyb_box1_MYBDREB_AP2_EREBP	GEO-IRON
SIN_1025398	AT4G31940	member of CYP82C	AuxRE_ARFMyb_box3_MYBHSE1_HSFMyb_box5_MYBMyb_box1_MYBW_box_WRKYG_box2_bZIPMyb_box4_MYB	GEO-IRON
SIN_1023158	AT4G33905	peroxisomal membrane protein 22 kDa, putative similar to peroxisomal membrane protein 22 kDa, putative [Arabidopsis thaliana] (TAIR:AT2G14860.1) similar to hypothetical protein DDBDRAFT_0189006 [Dictyostelium discoideum AX4] (GB:XP_635703.1) similar to Os12g0508100 [Oryza sativa (japonica cultivar-group)] (GB:NP_001066849.1) contains InterPro domain Mpv17/PMP22 (InterPro:IPR007248)	AuxRE_ARFHSE1_HSFMyb_box5_MYBW_box_WRKYG_box_bHLHDREB_AP2_EREBPG_box2_bZIPGCC_box_AP2_EREBPN_box_bHLHNac_box_NACG_ABRE_bZIP	GEO-DROUGHT
SIN_1014868	AT4G34410	encodes a member of the ERF (ethylene response factor) subfamily B-3 of ERF/AP2 transcription factor family. The protein contains one AP2 domain. There are 18 members in this subfamily including ATERF-1, ATERF-2, AND ATERF-5.	AuxRE_ARFHSE1_HSFMyb_box5_MYBMyb_box1_MYBW_box_WRKYG_box_bHLHNac_box_NAC	GEO-LIGHT
SIN_1015254	AT4G37830	cytochrome c oxidase-related similar to Os03g0772800 [Oryza sativa (japonica cultivar-group)] (GB:NP_001051412.1) contains InterPro domain Cytochrome c oxidase, subunit VIa (InterPro:IPR001349)	Myb_box3_MYBMyb_box5_MYBMyb_box1_MYBW_box_WRKYDREB_AP2_EREBPC_ABRE_bZIPG_ABRE_bZIP	GEO-DROUGHT
SIN_1008723	AT5G05730	ASA1 encodes the alpha subunit of anthranilate synthase, which catalyzes the rate-limiting step of tryptophan synthesis. ASA1 is induced by ethylene, and forms a link between ethylene signalling and auxin synthesis in roots.	Myb_box3_MYBMyb_box1_MYBHSE1_HSFMyb_box5_MYBW_box_WRKYGCC_box_AP2_EREBP	DRASTIC-DROUGHT
SIN_1011979	AT5G16550	similar to hypothetical protein [Oryza sativa (japonica cultivar-group)] (GB:BAD26450.1) similar to Os08g0425800 [Oryza sativa (japonica cultivar-group)] (GB:NP_001061840.1)	Myb_box3_MYBMyb_box1_MYBHSE1_HSFMyb_box5_MYBMyb_box2_MYBNac_box_NACN_box_bHLH	RARGE-LIGHT, RARGE-NACL
SIN_1007259	AT5G48230	ACAT2/EMB1276 (ACETOACETYL-COA THIOLASE 2, EMBRYO DEFECTIVE 1276) acetyl-CoA C-acetyltransferase Identical to Acetyl-CoA acetyltransferase, cytosolic 1 (EC 2.3.1.9) (Cytosolic acetoacetyl-CoA thiolase 1) (Thiolase 1) (AAT1) [Arabidopsis Thaliana] (GB:Q8S4Y1GB:Q93YW6GB:Q9LUB1) similar to acetyl-CoA C-acetyltransferase [Arabidopsis thaliana] (TAIR:AT5G47720.5) similar to Acetoacetyl-coenzyme A thio…	G_box2_bZIPMyb_box1_MYBHSE1_HSFMyb_box5_MYBMyb_box2_MYBNac_box_NACDREB_AP2_EREBP	RARGE-LIGHT
SIN_1004730	AT5G04310	pectate lyase family protein similar to PMR6 (POWDERY MILDEW RESISTANT 6), lyase/ pectate lyase [Arabidopsis thaliana] (TAIR:AT3G54920.1) similar to pectate lyase-like protein [Brassica napus] (GB:AAQ87025.1) contains InterPro domain Virulence factor, pectin lyase fold (InterPro:IPR011050) contains InterPro domain Pectate lyase/Amb allergen (InterPro:IPR002022) contains InterPro domain Pectolytic…	G_box2_bZIPMyb_box3_MYBMyb_box1_MYBHSE1_HSFMyb_box5_MYBDREB_AP2_EREBP	DRASTIC-NACL
SIN_1006204	AT5G13650	elongation factor family protein similar to GTP binding / translation elongation factor [Arabidopsis thaliana] (TAIR:AT2G31060.2) similar to Mitochondrial translation elongation factor Tu (ISS) [Ostreococcus tauri] (GB:CAL57456.1) similar to GTP-binding protein TypA [Trifolium pratense] (GB:AAR17698.1) similar to GTP-binding protein TypA [Herpetosiphon aurantiacus ATCC 23779] (GB:ZP_01425863.1) c…	Myb_box1_MYBHSE1_HSFMyb_box5_MYBW_box_WRKYMyb_box2_MYBAuxRE_ARFNac_box_NACGCC_box_AP2_EREBP	RARGE-LIGHT
SIN_1020703	AT5G11420	similar to unknown protein [Arabidopsis thaliana] (TAIR:AT5G25460.1) similar to unknown [Ricinus communis] (GB:CAB02653.1) contains InterPro domain Galactose-binding like (InterPro:IPR008979) contains InterPro domain Protein of unknown function DUF642 (InterPro:IPR006946)	Myb_box5_MYBW_box_WRKYAuxRE_ARFNac_box_NACG_box1_bZIPG_box_bHLHN_box_bHLH	DRASTIC-DROUGHT, DRASTIC-NACL
SIN_1000717	AT5G41970	similar to unknown protein [Arabidopsis thaliana] (TAIR:AT3G49320.1) similar to LOC496075 protein [Xenopus laevis] (GB:AAH87491.1) similar to LOC496075 protein [Xenopus laevis] (GB:AAI06661.1) similar to Os02g0686600 [Oryza sativa (japonica cultivar-group)] (GB:NP_001047772.1) contains InterPro domain Metal-dependent protein hydrolase (InterPro:IPR003226)	Myb_box3_MYBMyb_box1_MYBHSE1_HSFMyb_box5_MYB	RARGE-LIGHT, RARGE-REHYDRATION
SIN_1006923	AT5G47560	Encodes a tonoplast malate/fumarate transporter.	HSE1_HSFMyb_box5_MYBAuxRE_ARFNac_box_NAC	DRASTIC-DROUGHT, RARGE-COLD
SIN_1016171	AT5G49460	One of the two genes encoding subunit B of the cytosolic enzyme ATP Citrate Lyase (ACL)	Myb_box3_MYBMyb_box1_MYBHSE1_HSFMyb_box5_MYBW_box_WRKYMyb_box2_MYBG_box_bHLH	RARGE-COLD
SIN_1023410	AT5G48485	encodes a putative apoplastic lipid transfer protein that is involved in systemic acquired resistance. Mutants in this gene exhibit wild-type local resistance to avirulent and virulent Pseudomonas syringae, but pathogenesis-related gene expression is abolished in uninoculated distant leaves and fail to develop SAR to virulent Pseudomonas or Peronospora parasitica.	Myb_box3_MYBMyb_box1_MYBHSE1_HSFMyb_box5_MYBW_box_WRKY	RARGE-COLD
SIN_1016539	AT5G52400	member of CYP715A	HSE1_HSFMyb_box5_MYBW_box_WRKYDREB_AP2_EREBP	DRASTIC-NACL
SIN_1023609	AT5G18130	similar to unknown protein [Arabidopsis thaliana] (TAIR:AT3G03870.2) similar to hypothetical protein MtrDRAFT_AC156827g15v1 [Medicago truncatula] (GB:ABE86405.1)	Myb_box1_MYBMyb_box5_MYBNac_box_NACHBE_HB	DRASTIC-DROUGHT, RARGE-ABA, RARGE-NACL
SIN_1012966	AT5G03760	encodes a beta-mannan synthase that is required for agrobacterium-mediated plant genetic transformation involves a complex interaction between the bacterium and the host plant. 3' UTR is involved in transcriptional regulation and the gene is expressed in the elongation zone of the root.	Myb_box3_MYBMyb_box1_MYBHSE1_HSFMyb_box5_MYBW_box_WRKYAuxRE_ARF	RARGE-COLD, RARGE-REHYDRATION
SIN_1007882	AT5G40390	Encodes a protein which might be involved in the formation of verbascose. A T-DNA insertion mutant was shown to have a decreased amount of verbascose (as well as mannitol) whereas the levels of raffinose and stachyose remained unchanged.	Myb_box3_MYBMyb_box1_MYBHSE1_HSFMyb_box5_MYBMyb_box2_MYBNac_box_NAC	DRASTIC-COLD, DRASTIC-DROUGHT, RARGE-COLD
SIN_1013364	AT5G64740	Encodes a cellulase synthase. Mutants are defective in hypocotyl elongation dark-grown plants. Normal hypocotyl elongation is restored in plants grown in white, blue or red light.	G_box2_bZIPMyb_box1_MYBHSE1_HSFMyb_box5_MYBW_box_WRKYMyb_box2_MYBAuxRE_ARFNac_box_NACG_box_bHLH	RARGE-ABA, RARGE-COLD, RARGE-DROUGHT, RARGE-NACL
SIN_1016716	AT5G61530	small G protein family protein / RhoGAP family protein similar to hypothetical protein LOC550478 [Danio rerio] (GB:NP_001017781.1) similar to Os07g0486500 [Oryza sativa (japonica cultivar-group)] (GB:NP_001059663.1) contains InterPro domain Rho GTPase activation protein (InterPro:IPR008936) contains InterPro domain RhoGAP (InterPro:IPR000198)	HSE1_HSFMyb_box5_MYBW_box_WRKYMyb_box2_MYBNac_box_NACDREB_AP2_EREBPG_box_bHLHG_ABRE_bZIP	RARGE-ABA, RARGE-COLD, RARGE-NACL
SIN_1016467	AT5G52910	homolog of Drosophila timeless	HSE1_HSFMyb_box5_MYBW_box_WRKYNac_box_NAC	RARGE-DROUGHT
SIN_1022435	AT5G48300	Encodes the small subunit of ADP-glucose pyrophosphorylase. The small subunit is the catalytic isoform responsible for ADP-glucose pyrophosphorylase activity. The presence of the small subunit is required for large subunit stability. Two isoforms of the small subunit (ApS1 and ApS2) have been described. ApS1 is the major small subunit isoform present in all plant tissues tested.	Myb_box1_MYBHSE1_HSFMyb_box5_MYBW_box_WRKYMyb_box2_MYBNac_box_NACN_box_bHLH	RARGE-LIGHT
SIN_1017453	AT5G15530	biotin carboxyl carrier protein isoform 2 (BCCP2) mRNA,	G_box2_bZIPMyb_box1_MYBHSE1_HSFMyb_box5_MYBW_box_WRKYAuxRE_ARFMyb_box4_MYB	RARGE-LIGHT
SIN_1005726	AT5G42080	Encodes a dynamin-like protein related to phragmoplastin. Mutations in this gene, in combination with mutation in ADL1E, result in defects in embryogenesis, cell plate formation and trichome branching. Also controls vascular patterning in combination with VAN3 and GNOM.	Myb_box1_MYBHSE1_HSFMyb_box5_MYBMyb_box2_MYBAuxRE_ARF	RARGE-ABA, RARGE-LIGHT, RARGE-NACL
SIN_1002774	AT5G62050	essential factor for protein sorting and assembly into membranes	Myb_box1_MYBMyb_box5_MYBW_box_WRKYAuxRE_ARFMyb_box4_MYB	RARGE-NACL
SIN_1017955	AT5G41670	6-phosphogluconate dehydrogenase family protein similar to 6-phosphogluconate dehydrogenase family protein [Arabidopsis thaliana] (TAIR:AT1G64190.1) similar to 6-phosphogluconate dehydrogenase family protein [Arabidopsis thaliana] (TAIR:AT3G02360.1) similar to cytosolic 6-phosphogluconate dehydrogenase [Spinacia oleracea] (GB:AAK51690.1) similar to hypothetical protein [Cleome spinosa] (GB:ABD968…	HSE1_HSFMyb_box5_MYBW_box_WRKYMyb_box2_MYBAuxRE_ARFDREB_AP2_EREBPMyb_box4_MYB	RARGE-COLD, RARGE-LIGHT
SIN_1024479	AT5G59730	A member of EXO70 gene family, putative exocyst subunits, conserved in land plants. Arabidopsis thaliana contains 23 putative EXO70 genes, which can be classified into eight clusters on the phylogenetic tree.	G_box2_bZIPMyb_box3_MYBMyb_box1_MYBHSE1_HSFMyb_box5_MYBW_box_WRKYG_box_bHLH	RARGE-ABA, RARGE-COLD
SIN_1005545	AT5G09460	transcription factor/ transcription regulator similar to SAC51 (SUPPRESSOR OF ACAULIS 51), transcription factor/ transcription regulator [Arabidopsis thaliana] (TAIR:AT5G64340.1) similar to Os03g0391700 [Oryza sativa (japonica cultivar-group)] (GB:NP_001050282.1) contains InterPro domain Helix-loop-helix DNA-binding (InterPro:IPR011598)	G_box2_bZIPMyb_box3_MYBMyb_box1_MYBHSE1_HSFMyb_box5_MYBW_box_WRKYMyb_box2_MYBAuxRE_ARFNac_box_NAC	RARGE-ABA, RARGE-COLD
SIN_1010917	AT5G50360	similar to unknown protein [Arabidopsis thaliana] (TAIR:AT5G63350.1) similar to hypothetical protein MtrDRAFT_AC135505g13v1 [Medicago truncatula] (GB:ABE82027.1)	HSE1_HSFMyb_box5_MYBMyb_box2_MYBNac_box_NACG_box_bHLHN_box_bHLHG_ABRE_bZIP	DRASTIC-DROUGHT, RARGE-DROUGHT
SIN_1008180	AT5G05170	cellulose synthase. Involved in defense signaling.	Myb_box1_MYBMyb_box5_MYBW_box_WRKYMyb_box2_MYBAuxRE_ARFDREB_AP2_EREBP	RARGE-COLD
SIN_1023809	AT5G57090	Encodes an auxin efflux carrier that is similar to bacterial membrane transporters. Root-specific role in the transport of auxin. Acts downstream of CTR1 and ethylene biosynthesis, in the same pathway as EIN2 and AUX1, and independent from EIN3 and EIN5/AIN1 pathway. In the root, the protein localizes apically in epidermal and lateral root cap cells and predominantly basally in cortical cells. Fu…	Myb_box1_MYBHSE1_HSFMyb_box5_MYBW_box_WRKYNac_box_NACG_box_bHLHN_box_bHLHG_ABRE_bZIP	DRASTIC-COLD, DRASTIC-NACL
SIN_1004441	AT5G03380	heavy-metal-associated domain-containing protein similar to heavy-metal-associated domain-containing protein [Arabidopsis thaliana] (TAIR:AT2G36950.1) similar to heavy metal-associated domain containing protein, expressed [Oryza sativa (japonica cultivar-group)] (GB:AAP53965.1) contains InterPro domain Heavy metal transport/detoxification protein (InterPro:IPR006121)	G_box2_bZIPMyb_box3_MYBMyb_box1_MYBHSE1_HSFMyb_box5_MYBW_box_WRKYMyb_box2_MYBGCC_box_AP2_EREBPMyb_box4_MYB	RARGE-LIGHT
SIN_1006191	AT5G13630	Encodes magnesium chelatase involved in plastid-to-nucleus signal transduction.	G_box2_bZIPHSE1_HSFMyb_box5_MYBW_box_WRKYDREB_AP2_EREBPG_box_bHLHMyb_box4_MYB	RARGE-COLD, RARGE-LIGHT
SIN_1016069	AT5G58070	lipocalin, putative similar to temperature-induced lipocalin [Brassica napus] (GB:ABB02398.1) contains InterPro domain Calycin-like (InterPro:IPR011038) contains InterPro domain Lipocalin-like (InterPro:IPR013208) contains InterPro domain Lipocalin, bacterial and plant (InterPro:IPR002446) contains InterPro domain Calycin (InterPro:IPR012674)	Myb_box3_MYBMyb_box1_MYBMyb_box5_MYBW_box_WRKYMyb_box2_MYBNac_box_NACG_box1_bZIPG_box_bHLHG_ABRE_bZIP	RARGE-COLD, RARGE-NACL
SIN_1025689	AT5G67480	BT4 (BTB AND TAZ DOMAIN PROTEIN 4) protein binding / transcription regulator similar to BT5 (BTB and TAZ domain protein 5), protein binding / transcription regulator [Arabidopsis thaliana] (TAIR:AT4G37610.1) similar to Zinc finger, TAZ-type BTB/POZ [Medicago truncatula] (GB:ABE77424.1) contains InterPro domain Zinc finger, TAZ-type (InterPro:IPR000197) contains InterPro domain BTB (InterPro:IPR00…	G_box2_bZIPMyb_box1_MYBHSE1_HSFMyb_box5_MYBW_box_WRKYAuxRE_ARFNac_box_NACDREB_AP2_EREBPG_box_bHLHC_ABRE_bZIP	DRASTIC-NACL
SIN_1016757	AT5G07440	Encodes the alpha-subunit of the glutamate dehydrogenase. The enzyme is almost exclusively found in the mitochondria of stem and leaf companion cells.	G_box2_bZIPMyb_box3_MYBMyb_box1_MYBHSE1_HSFMyb_box5_MYBW_box_WRKYMyb_box2_MYBAuxRE_ARF	RARGE-COLD, RARGE-REHYDRATION
SIN_1003241	AT5G06980	similar to unknown protein [Arabidopsis thaliana] (TAIR:AT3G12320.1)	G_box2_bZIPMyb_box1_MYBHSE1_HSFMyb_box5_MYBW_box_WRKYNac_box_NACDREB_AP2_EREBPG_box_bHLHMyb_box4_MYB	RARGE-DROUGHT
SIN_1021219	AT5G35360	Encodes biotin carboxylase subunit (CAC2).	HSE1_HSFMyb_box5_MYBAuxRE_ARFDREB_AP2_EREBP	RARGE-COLD, RARGE-LIGHT
SIN_1004991	AT5G54940	eukaryotic translation initiation factor SUI1, putative similar to eukaryotic translation initiation factor SUI1, putative [Arabidopsis thaliana] (TAIR:AT4G27130.1) similar to eukaryotic translation initiation factor SUI1, putative [Arabidopsis thaliana] (TAIR:AT5G54760.1) similar to eukaryotic translation initiation factor SUI1, putative [Arabidopsis thaliana] (TAIR:AT1G54290.1) similar to putat…	Myb_box3_MYBMyb_box1_MYBMyb_box5_MYBW_box_WRKYMyb_box2_MYBG_box_bHLHGCC_box_AP2_EREBP	RARGE-DROUGHT
SIN_1022254	AT5G19890	peroxidase, putative Identical to Peroxidase 59 precursor (EC 1.11.1.7) (Atperox P59) (Peroxidase N) (ATPN) (PER59) [Arabidopsis Thaliana] (GB:Q39034) similar to peroxidase, putative [Arabidopsis thaliana] (TAIR:AT5G06730.1) similar to Peroxidase N precursor (Neutral peroxidase) (GB:Q42517) contains InterPro domain Haem peroxidase (InterPro:IPR010255) contains InterPro domain Haem peroxidase, pla…	HSE1_HSFMyb_box5_MYBW_box_WRKYGCC_box_AP2_EREBP	DRASTIC-COLD, DRASTIC-NACL
SIN_1021706	AT5G45340	Encodes a protein with ABA 8'-hydroxylase activity involved in ABA catabolism. Mutant analyses show that disruption in the gene results in more drought tolerance whereas overexpression results in increased transpiration rate and reduced drought tolerance. Gene involved in postgermination growth.	Myb_box1_MYBHSE1_HSFMyb_box5_MYBW_box_WRKYG_box_bHLHMyb_box4_MYB	DRASTIC-DROUGHT, RARGE-ABA
SIN_1013152	AT5G17920	Encodes a cytosolic cobalamin-independent methionine synthase, involved in methionine regeneration via the activated methyl cycle (SAM cycle). The protein undergoes thiolation following treatment with the oxidant tert-butylhydroperoxide.	Myb_box3_MYBMyb_box1_MYBMyb_box5_MYBW_box_WRKYMyb_box2_MYBNac_box_NAC	RARGE-COLD, RARGE-LIGHT
SIN_1004860	AT5G67140	F-box family protein similar to F-box family protein [Arabidopsis thaliana] (TAIR:AT1G21410.1) similar to Os06g0166000 [Oryza sativa (japonica cultivar-group)] (GB:NP_001056911.1) similar to F-box family protein-like [Oryza sativa (japonica cultivar-group)] (GB:BAD67597.1) contains InterPro domain Cyclin-like F-box (InterPro:IPR001810) contains InterPro domain Leucine-rich repeat, cysteine-contai…	G_box2_bZIPMyb_box1_MYBHSE1_HSFMyb_box5_MYBNac_box_NACG_box1_bZIPG_box_bHLHG_ABRE_bZIP	RARGE-LIGHT
SIN_1009179	AT5G24120	Encodes a specialized sigma factor in chloroplasts and is responsible for the light-dependent transcription at the psbD LRP.	HSE1_HSFMyb_box5_MYBAuxRE_ARF?HBE_HB	RARGE-LIGHT
SIN_1021657	AT5G24930	zinc finger (B-box type) family protein Identical to Zinc finger protein CONSTANS-LIKE 4 (COL4) [Arabidopsis Thaliana] (GB:Q940T9) similar to COL3 (CONSTANS-LIKE 3), protein binding / transcription factor/ zinc ion binding [Arabidopsis thaliana] (TAIR:AT2G24790.1) similar to Zinc finger protein CONSTANS-LIKE 4 (GB:Q940T9) contains InterPro domain Zinc finger, CONSTANS-type (InterPro:IPR002926) co…	G_box2_bZIPMyb_box3_MYBMyb_box1_MYBHSE1_HSFMyb_box5_MYBMyb_box2_MYBAuxRE_ARFDREB_AP2_EREBPG_box_bHLH	RARGE-ABA, RARGE-DROUGHT, RARGE-NACL
SIN_1002661	AT5G51830	pfkB-type carbohydrate kinase family protein similar to pfkB-type carbohydrate kinase family protein [Arabidopsis thaliana] (TAIR:AT1G66430.1) similar to fructokinase (GB:AAB57733.1) contains InterPro domain PfkB (InterPro:IPR011611) contains InterPro domain Carbohydrate kinase, PfkB (InterPro:IPR002173) contains InterPro domain Ribokinase (InterPro:IPR002139)	G_box2_bZIPMyb_box1_MYBHSE1_HSFMyb_box5_MYBW_box_WRKYMyb_box2_MYBAuxRE_ARFDREB_AP2_EREBP	RARGE-ABA
SIN_1016421	AT5G24270	encodes a calcium sensor that is essential for K+ nutrition, K+/Na+ selectivity, and salt tolerance. The protein is similar to calcineurin B. Lines carrying recessive mutations are hypersensitive to Na+ and Li+ stresses and is unable to grow in low K+. The growth defect is rescued by extracellular calcium.	Myb_box3_MYBMyb_box1_MYBMyb_box5_MYBW_box_WRKY	STRESSLINK-COLD-DROUGHT-SALT
SIN_1020539	AT5G45310	similar to Os01g0962100 [Oryza sativa (japonica cultivar-group)] (GB:NP_001045475.1) similar to hypothetical protein [Oryza sativa (japonica cultivar-group)] (GB:BAC84156.1) contains InterPro domain Protein kinase PKN/PRK1, effector (InterPro:IPR011072)	HSE1_HSFMyb_box5_MYBW_box_WRKYAuxRE_ARFMyb_box4_MYB	DRASTIC-DROUGHT
SIN_1024208	AT5G59850	40S ribosomal protein S15A (RPS15aF) Identical to 40S ribosomal protein S15a-1 (RPS15AF) [Arabidopsis Thaliana] (GB:P42798GB:Q7GD83) similar to RPS15A (RIBOSOMAL PROTEIN S15A), structural constituent of ribosome [Arabidopsis thaliana] (TAIR:AT1G07770.2) similar to unknown [Solanum tuberosum] (GB:ABA46758.1) contains InterPro domain Ribosomal protein S8 (InterPro:IPR000630)	G_box2_bZIPHSE1_HSFMyb_box5_MYB	RARGE-COLD, RARGE-LIGHT
SIN_1023114	AT5G64430	octicosapeptide/Phox/Bem1p (PB1) domain-containing protein similar to octicosapeptide/Phox/Bem1p (PB1) domain-containing protein [Arabidopsis thaliana] (TAIR:AT5G09620.1) similar to cticosapeptide/Phox/Bem1p (PB1) domain-containing protein-like [Oryza sativa (japonica cultivar-group)] (GB:BAD19136.1) similar to Os02g0809100 [Oryza sativa (japonica cultivar-group)] (GB:NP_001048461.1) contains Int…	Myb_box1_MYBHSE1_HSFMyb_box5_MYBW_box_WRKYG_box_bHLHMyb_box4_MYB	RARGE-COLD
SIN_1004011	AT5G40770	prohibitin 3	Myb_box1_MYBHSE1_HSFMyb_box5_MYBW_box_WRKYAuxRE_ARFNac_box_NAC	RARGE-COLD
SIN_1006584	AT5G15210	Encodes ZFHD3, a member of the zinc finger homeodomain transcriptional factor family.	Myb_box3_MYBMyb_box1_MYBHSE1_HSFMyb_box5_MYBMyb_box2_MYB	RARGE-DROUGHT
SIN_1008223	AT5G40850	Encodes a urophorphyrin III methylase that catalyzes S-adenosyl-L-methionine-dependent transmethylation in a multistep process involving the formation of a covalently linked complex with S-adenosyl-L-methionine.	G_box2_bZIPMyb_box3_MYBMyb_box1_MYBHSE1_HSFMyb_box5_MYBMyb_box2_MYBAuxRE_ARFNac_box_NACGCC_box_AP2_EREBPHBE_HB	RARGE-LIGHT
SIN_1007034	AT5G54770	Thiamine biosynthetic gene, has dual function in thiamine biosynthesis and mitochondrial DNA damage tolerance.	G_box2_bZIPMyb_box3_MYBMyb_box1_MYBHSE1_HSFMyb_box5_MYBW_box_WRKYMyb_box2_MYBAuxRE_ARF	DRASTIC-DROUGHT, DRASTIC-NACL
SIN_1007771	AT5G06530	ABC transporter family protein Identical to White-brown complex homolog protein 23 (WBC23) [Arabidopsis Thaliana] (GB:Q93YS4GB:Q94EX0GB:Q9FG17) similar to ABC transporter family protein [Arabidopsis thaliana] (TAIR:AT3G52310.1) similar to Putative ABC transporter [Oryza sativa (japonica cultivar-group)] (GB:AAM51832.1) similar to Os03g0157400 [Oryza sativa (japonica cultivar-group)] (GB:NP_001049…	Myb_box3_MYBMyb_box1_MYBHSE1_HSFMyb_box5_MYBW_box_WRKYNac_box_NACG_box_bHLH	DRASTIC-DROUGHT
SIN_1026102	AT5G64260	phosphate-responsive protein, putative similar to phosphate-responsive protein, putative [Arabidopsis thaliana] (TAIR:AT5G09440.1) similar to erg-1 [Solanum tuberosum] (GB:AAP42136.1) contains InterPro domain Phosphate-induced protein 1 conserved region (InterPro:IPR006766)	Myb_box1_MYBMyb_box5_MYBW_box_WRKYMyb_box2_MYBAuxRE_ARFG_box1_bZIPG_box_bHLHG_ABRE_bZIP	RARGE-ABA, RARGE-DROUGHT, RARGE-LIGHT
SIN_1004120	AT5G65380	ripening-responsive protein, putative similar to antiporter [Arabidopsis thaliana] (TAIR:AT5G10420.1) similar to MATE efflux family protein [Arabidopsis thaliana] (TAIR:AT5G44050.1) similar to ripening regulated protein DDTFR18 [Lycopersicon esculentum] (GB:AAG49032.1) contains InterPro domain Multi antimicrobial extrusion protein MatE (InterPro:IPR002528)	G_box2_bZIPMyb_box3_MYBMyb_box1_MYBMyb_box5_MYBAuxRE_ARFNac_box_NACDREB_AP2_EREBPG_box_bHLHN_box_bHLHMyb_box4_MYB	DRASTIC-COLD
SIN_1021986	AT5G61820	similar to hypothetical protein [Trifolium pratense] (GB:BAE71234.1) contains InterPro domain Stress up-regulated Nod 19 (InterPro:IPR011692)	G_box2_bZIPHSE1_HSFMyb_box5_MYBMyb_box2_MYBNac_box_NACG_box_bHLHMyb_box4_MYBC_ABRE_bZIP	DRASTIC-DROUGHT, DRASTIC-NACL, RARGE-DROUGHT, RARGE-NACL
SIN_1011796	AT5G57660	zinc finger (B-box type) family protein Identical to Zinc finger protein CONSTANS-LIKE 5 (COL5) [Arabidopsis Thaliana] (GB:Q9FHH8GB:Q8L9H4GB:Q93ZC8) similar to zinc finger (B-box type) family protein [Arabidopsis thaliana] (TAIR:AT5G24930.1) similar to Zinc finger, B-box CCT [Medicago truncatula] (GB:ABE83395.1) contains InterPro domain Zinc finger, CONSTANS-type (InterPro:IPR002926) contains Int…	Myb_box1_MYBHSE1_HSFMyb_box5_MYBMyb_box2_MYBAuxRE_ARFDREB_AP2_EREBPG_box_bHLH	RARGE-COLD, RARGE-DROUGHT, RARGE-NACL
SIN_1005482	AT5G60670	60S ribosomal protein L12 (RPL12C) Identical to 60S ribosomal protein L12-3 (RPL12C) [Arabidopsis Thaliana] (GB:Q9FF52) similar to 60S ribosomal protein L12 (RPL12B) [Arabidopsis thaliana] (TAIR:AT3G53430.1) similar to 60S ribosomal protein L12 [Capsicum annuum] (GB:AAR83868.1) similar to Os02g0699600 [Oryza sativa (japonica cultivar-group)] (GB:NP_001047832.1) contains InterPro domain Ribosomal …	Myb_box1_MYBMyb_box5_MYBW_box_WRKYMyb_box2_MYBN_box_bHLHMyb_box4_MYB	RARGE-COLD
SIN_1011147	AT5G02020	similar to unknown protein [Arabidopsis thaliana] (TAIR:AT5G59080.1)	Myb_box3_MYBMyb_box1_MYBHSE1_HSFMyb_box5_MYBW_box_WRKYNac_box_NACDREB_AP2_EREBPG_box_bHLH?HBE_HB	DRASTIC-DROUGHT, DRASTIC-NACL, RARGE-DROUGHT, RARGE-NACL
SIN_1001939	AT5G17300	myb family transcription factor similar to myb family transcription factor [Arabidopsis thaliana] (TAIR:AT5G37260.1) similar to putative At5g37260 [Lycopersicon peruvianum] (GB:AAX44338.1) contains InterPro domain Homeodomain-related (InterPro:IPR012287) contains InterPro domain Homeodomain-like (InterPro:IPR009057) contains InterPro domain Myb-like DNA-binding region, SHAQKYF class (InterPro:IPR…	G_box2_bZIPMyb_box3_MYBMyb_box1_MYBHSE1_HSFMyb_box5_MYBAuxRE_ARFG_box_bHLHGCC_box_AP2_EREBPG_ABRE_bZIP	DRASTIC-COLD, DRASTIC-DROUGHT, DRASTIC-NACL
SIN_1021220	AT5G08580	calcium-binding EF hand family protein similar to calcium-binding EF hand family protein [Arabidopsis thaliana] (TAIR:AT4G27790.1) similar to Os01g0572700 [Oryza sativa (japonica cultivar-group)] (GB:NP_001043383.1) similar to Os02g0221800 [Oryza sativa (japonica cultivar-group)] (GB:NP_001046324.1) similar to calcium binding protein-like [Oryza sativa (japonica cultivar-group)] (GB:BAD45102.1) c…	Myb_box1_MYBHSE1_HSFMyb_box5_MYBW_box_WRKYNac_box_NACDREB_AP2_EREBPG_box1_bZIPG_box_bHLH	RARGE-COLD
SIN_1001278	AT5G58330	malate dehydrogenase (NADP), chloroplast, putative similar to malate dehydrogenase, cytosolic, putative [Arabidopsis thaliana] (TAIR:AT5G56720.1) similar to malate dehydrogenase [Solanum lycopersicum] (GB:CAH60894.1) similar to Malate dehydrogenase [NADP], chloroplast precursor (NADP-MDH) (GB:P21528) similar to Malate dehydrogenase [NADP], chloroplast precursor (NADP-MDH) (GB:O48902) contains Int…	G_box2_bZIPMyb_box3_MYBMyb_box1_MYBHSE1_HSFMyb_box5_MYBW_box_WRKYMyb_box2_MYBAuxRE_ARFNac_box_NACMyb_box4_MYB	RARGE-COLD, RARGE-NACL
SIN_1002048	AT5G08590	Encodes a member of SNF1-related protein kinases (SnRK2) whose activity is activated by ionic (salt) and non-ionic (mannitol) osmotic stress. Similar to the calcium/calmodulin-dependent protein kinase subfamily and the SNF1 kinase subfamily.	HSE1_HSFMyb_box5_MYBW_box_WRKYMyb_box2_MYBG_box1_bZIPG_box_bHLHMyb_box4_MYB	RARGE-ABA, RARGE-LIGHT
SIN_1012086	AT5G05340	peroxidase, putative Identical to Peroxidase 52 precursor (EC 1.11.1.7) (Atperox P52) (ATP49) (PER52) [Arabidopsis Thaliana] (GB:Q9FLC0) similar to peroxidase, putative [Arabidopsis thaliana] (TAIR:AT5G58400.1) similar to Peroxidase P7 (TP7) (GB:P00434) contains InterPro domain Haem peroxidase (InterPro:IPR010255) contains InterPro domain Haem peroxidase, plant/fungal/bacterial (InterPro:IPR00201…	AuxRE_ARFHSE1_HSFMyb_box5_MYBMyb_box1_MYBW_box_WRKY	GEO-ALUMINIUM
SIN_1004138	AT5G14040	mitochondrial phosphate transporter similar to mitochondrial phosphate transporter, putative [Arabidopsis thaliana] (TAIR:AT3G48850.1) similar to mitochondrial phosphate transporter [Glycine max] (GB:BAA31582.1) contains InterPro domain Adenine nucleotide translocator 1 (InterPro:IPR002113) contains InterPro domain Mitochondrial substrate carrier (InterPro:IPR001993)	AuxRE_ARFHSE1_HSFMyb_box5_MYBMyb_box1_MYBW_box_WRKYGCC_box_AP2_EREBP	GEO-IRON
SIN_1023870	AT5G17050	The At5g17050 encodes a anthocyanidin 3-O-glucosyltransferase which specifically glucosylates the 3-position of the flavonoid C-ring. Anthocyanidins such as cyanidin and pelargonidin as well as flavonols such as kaempferol and quercetin are accepted substrates.	Myb_box5_MYBMyb_box1_MYBMyb_box2_MYB	GEO-UV-B
SIN_1010518	AT5G22740	encodes a beta-mannan synthase based on in vitro enzyme assays from heterologously expressed protein	AuxRE_ARFMyb_box3_MYBHSE1_HSFMyb_box5_MYBMyb_box1_MYBW_box_WRKYMyb_box2_MYB	GEO-IRON
SIN_1008018	AT5G39660	Dof-type zinc finger domain-containing protein, identical to H-protein promoter binding factor-2a GI:3386546 from (Arabidopsis thaliana). Interacts with LKP2 and FKF1, but its overexpression does not change flowering time under short or long day conditions.	AuxRE_ARFHSE1_HSFMyb_box5_MYBG_box_bHLHG_box2_bZIP	GEO-COLD, GEO-DROUGHT, GEO-UV-B
SIN_1004064	AT5G40340	PWWP domain-containing protein similar to PWWP domain-containing protein [Arabidopsis thaliana] (TAIR:AT3G27860.1) similar to hypothetical protein DDBDRAFT_0188541 [Dictyostelium discoideum AX4] (GB:XP_636078.1) contains InterPro domain PWWP (InterPro:IPR000313)	Myb_box3_MYBHSE1_HSFMyb_box5_MYBMyb_box1_MYBW_box_WRKYG_box_bHLHG_box2_bZIPN_box_bHLHNac_box_NAC	GEO-WOUNDING
SIN_1006752	AT5G44550	integral membrane family protein similar to integral membrane family protein [Arabidopsis thaliana] (TAIR:AT4G20390.1) similar to plant integral membrane protein TIGR01569 containing protein, expressed [Oryza sativa (japonica cultivar-group)] (GB:ABA99368.1) similar to Os12g0610800 [Oryza sativa (japonica cultivar-group)] (GB:NP_001067249.1) contains InterPro domain Protein of unknown function DU…	HSE1_HSFMyb_box5_MYBMyb_box1_MYBW_box_WRKYN_box_bHLH	GEO-IRON
SIN_1009140	AT5G52420	similar to unknown protein [Arabidopsis thaliana] (TAIR:AT5G23920.1) similar to Os10g0548100 [Oryza sativa (japonica cultivar-group)] (GB:NP_001065301.1) similar to unknown [Xerophyta humilis] (GB:AAT45003.1)	HSE1_HSFMyb_box5_MYBG_box_bHLHG_box2_bZIP	GEO-ABA, GEO-NACL
SIN_1004965	AT5G55180	glycosyl hydrolase family 17 protein similar to hydrolase, hydrolyzing O-glycosyl compounds [Arabidopsis thaliana] (TAIR:AT4G26830.1) similar to elicitor inducible beta-1,3-glucanase NtEIG-E76 [Nicotiana tabacum] (GB:BAB17320.1) similar to beta-1,3-glucanase 2 [Ziziphus jujuba] (GB:AAZ40342.1) contains InterPro domain X8 (InterPro:IPR012946) contains InterPro domain Glycoside hydrolase, family 17…	Myb_box3_MYBMyb_box5_MYBMyb_box1_MYBW_box_WRKYMyb_box2_MYBG_box_bHLHG_box2_bZIPN_box_bHLH	GEO-IRON, GEO-ALUMINIUM
SIN_1026086	AT5G64080	protease inhibitor/seed storage/lipid transfer protein (LTP) family protein Identical to Nonspecific lipid-transfer protein-like protein At5g64080 precursor [Arabidopsis Thaliana] (GB:Q8VYI9GB:Q8L8Q1GB:Q9FMI9) similar to protease inhibitor/seed storage/lipid transfer protein (LTP) family protein [Arabidopsis thaliana] (TAIR:AT2G13820.1) similar to xylogen protein 1 [Zinnia elegans] (GB:BAD24657.1…	AuxRE_ARFMyb_box5_MYBMyb_box2_MYBDREB_AP2_EREBPNac_box_NAC	GEO-ALUMINIUM
