# Supplementary material for: Tolerant and Susceptible Sesame Genotypes Reveal Waterlogging Stress Response Patterns
Source: PLoS One. 2016 Mar 2;11(3):e0149912. doi: 10.1371/journal.pone.0149912 (PMC4774966; doi:10.1371/journal.pone.0149912)
Supplement: S9 Table — (XLSX) [file pone.0149912.s026.xlsx]

## Sheet: Sheet1
S9 Table. List of the 39 core hormone homologous genes responsive to waterlogging in sesame
Sin_ID	Ath_ID	Related Hormone	Function category	PMID
SIN_1007659	AT2G19590	ethylene
SIN_1006846	AT1G16390	brassinosteroid	Hormone signal transduction	16672972;
SIN_1022433	AT2G04160	auxin		10080694;
SIN_1017109	AT1G37130	salicylic acid	Hormone signal transduction	20170098;
SIN_1020432	AT5G40440	jasmonic acid	Hormone signal transduction	17369371;17933903;
SIN_1021659	AT5G57685	salicylic acid	Hormone signal transduction	20042021;
SIN_1001591	AT3G23150	ethylene		9576967;
SIN_1026400	AT1G11680	brassinosteroid	Hormone biosynthesis	11437378;
SIN_1020755	AT4G32690	auxin		11526234;
SIN_1018165	AT1G74020	jasmonic acid		16021335;
SIN_1010071	AT5G19140	auxin
SIN_1012003	AT3G02850	abscisic acid		9741629;
SIN_1009183	AT5G53160	abscisic acid	Hormone receptor	19874541;
SIN_1015892	AT2G43710	salicylic acid		16306139;
SIN_1022124	AT5G50760	auxin
SIN_1008723	AT5G05730	ethylene		15980261;
SIN_1011541	AT1G75450	cytokinin		14555694;
SIN_1005451	AT2G36830	gibberellin
SIN_1027118	AT4G18780	abscisic acid		17351116;
SIN_1015489	AT1G64060	ethylene		10381874;
SIN_1004921	AT3G30210	abscisic acid		16463103;
SIN_1002759	AT4G23810	salicylic acid	Hormone signal transduction	17096590;
SIN_1003180	AT1G05160	gibberellin		15923331;
SIN_1025650	AT4G37790	cytokinin		16212609;
SIN_1008884	AT1G35670	abscisic acid		17921317;
SIN_1006958	AT1G05010	ethylene		16311726;
SIN_1021476	AT5G11260	gibberellin		18053005;
SIN_1022929	AT4G22200	abscisic acid		10852932;
SIN_1013683	AT1G68320	salicylic acid		16463103;
SIN_1014049	AT3G61250	salicylic acid		16463103;
SIN_1010136	AT4G15560	abscisic acid	Hormone biosynthesis	11264287;
SIN_1007608	AT5G45890	ethylene
SIN_1014923	AT2G14960	auxin		15659623;
SIN_1021475	AT4G22620	auxin
SIN_1007184	AT3G21780	abscisic acid		16083885;
SIN_1022483	AT3G14440	abscisic acid		12834401;
SIN_1026139	AT2G14580	salicylic acid		11725949;
SIN_1027076	AT1G28480	salicylic acid		17397508;
SIN_1001364	AT4G21440	abscisic acid		16463103;
