# Supplementary material for: Tolerant and Susceptible Sesame Genotypes Reveal Waterlogging Stress Response Patterns
Source: PLoS One. 2016 Mar 2;11(3):e0149912. doi: 10.1371/journal.pone.0149912 (PMC4774966; doi:10.1371/journal.pone.0149912)
Supplement: S10 Table — (XLSX) [file pone.0149912.s027.xlsx]

## Sheet: Sheet1
S10 Table. List of the 94 hormone homologous genes functioning post-drainage in sesame
Sin_ID	Ath_ID	Related Hormone	Function category	PMID
SIN_1023809	AT5G57090	ethylene		9679062;
SIN_1004921	AT3G30210	abscisic acid		16463103;
SIN_1020214	AT1G17950	abscisic acid		16463103;
SIN_1006846	AT1G16390	brassinosteroid	Hormone signal transduction	16672972;
SIN_1007659	AT2G19590	ethylene
SIN_1016414	AT5G15230	gibberellin		11598220;
SIN_1018929	AT1G04610	auxin		11209081;
SIN_1012419	AT5G19330	abscisic acid	Hormone signal transduction	15516505;
SIN_1006765	AT3G19820	brassinosteroid		9761794;
SIN_1020713	AT1G15520	salicylic acid		16506311;
SIN_1011541	AT1G75450	cytokinin		14555694;
SIN_1015799	AT1G22770	gibberellin	Hormone signal transduction;Together with CONSTANTS (CO) and FLOWERING LOCUS T (FT), GIGANTEA promotes flowering under long days in a circadian clock-controlled flowering pathway. GI acts earlier than CO and FT in the pathway by increasing CO and FT mRNA abundance. Located in the nu;
SIN_1011877	AT4G30610	brassinosteroid		11320207;
SIN_1026305	AT4G22880	jasmonic acid		16021335;
SIN_1022807	AT1G09540	auxin		16463103;
SIN_1002296	AT1G20330	brassinosteroid	Hormone biosynthesis	12215504;
SIN_1025967	AT5G49720	Cytokinin	Hormone signal transduction	19826767;
SIN_1005462	AT2G36910	auxin		15908594;
SIN_1008723	AT5G05730	ethylene		15980261;
SIN_1022051	AT5G23720	abscisic acid		16889651;
SIN_1015711	AT1G78300	brassinosteroid		17681130;
SIN_1007998	AT3G28860	auxin		15908594;
SIN_1009797	AT3G45140	jasmonic acid		8290626;
SIN_1025939	AT3G53480	auxin		20498067;
SIN_1019583	AT2G34650	auxin		10693763;
SIN_1024216	AT1G07420	abscisic acid	Hormone signal transduction	20200486;
SIN_1015059	AT1G08260	abscisic acid	Hormone signal transduction	19244142;
SIN_1026400	AT1G11680	brassinosteroid	Hormone biosynthesis	11437378;
SIN_1023837	AT5G57420	auxin		12036262;
SIN_1022433	AT2G04160	auxin		10080694;
SIN_1021908	AT1G15690	auxin		16210544;
SIN_1022706	AT3G05420	ethylene	Hormone response	19253305;
SIN_1006714	AT2G34680	auxin		10080694;
SIN_1005934	AT1G54490	ethylene
SIN_1004410	AT2G28305	Cytokinin	Hormone signal transduction	19837870;
SIN_1007608	AT5G45890	ethylene
SIN_1008180	AT5G05170	jasmonic acid	Hormone signal transduction	11340179;12119374;
SIN_1025591	AT1G71090	auxin
SIN_1021575	AT5G25620	auxin		16818609;
SIN_1013635	AT1G13280	jasmonic acid
SIN_1013847	AT1G64520	cytokinin		11826296;
SIN_1010940	AT1G73590	auxin		16601150;
SIN_1015727	AT4G08920	salicylic acid	Hormone signal transduction	20053798;
SIN_1009503	AT1G72770	abscisic acid	Hormone signal transduction	14731256;
SIN_1022929	AT4G22200	abscisic acid		10852932;
SIN_1016170	AT2G18790	abscisic acid		17010113;
SIN_1021706	AT5G45340	abscisic acid		15064374;
SIN_1002217	AT3G48100	cytokinin		11115887;
SIN_1012171	AT2G40000	salicylic acid		17977154;
SIN_1017160	AT1G71930	cytokinin		16103214;
SIN_1014889	AT4G34131	abscisic acid
SIN_1004926	AT3G30180	brassinosteroid		15710611;
SIN_1008633	AT2G43820	salicylic acid	Hormone metabolism	17085977;18248508;11641410;
SIN_1006667	AT1G30100	abscisic acid		12834401;
SIN_1013943	AT3G60690	auxin
SIN_1011176	AT2G37710	salicylic acid		16307367;
SIN_1021475	AT4G22620	auxin
SIN_1018328	AT3G24520	abscisic acid	Hormone signal transduction	19783066;
SIN_1010450	AT1G17420	jasmonic acid		8702864;
SIN_1021029	AT4G18010	abscisic acid	Hormone signal transduction	17237190;
SIN_1002320	AT4G38620	salicylic acid		16463103;
SIN_1011381	AT1G27730	abscisic acid		15333755;
SIN_1018033	AT1G67710	cytokinin		16227453;
SIN_1024419	AT2G29090	abscisic acid		15044947;
SIN_1011424	AT4G37260	salicylic acid		16463103;
SIN_1002670	AT4G25470	salicylic acid	Hormone signal transduction	20037472;
SIN_1010136	AT4G15560	abscisic acid	Hormone biosynthesis	11264287;
SIN_1005752	AT2G46680	abscisic acid		8771791;
SIN_1006572	AT5G61430	Brassinosteroid	Hormone signal transduction	20231470;
SIN_1011710	AT4G25000	gibberellin		15927942;
SIN_1026747	AT1G70000	salicylic acid		16463103;
SIN_1026840	AT1G79180	salicylic acid		16463103;
SIN_1004364	AT3G09600	salicylic acid		16463103;
SIN_1003587	AT3G06490	jasmonic acid		16463103;
SIN_1013683	AT1G68320	salicylic acid		16463103;
SIN_1007751	AT3G54720	ethylene	Hormone signal transduction	10409511;
SIN_1002759	AT4G23810	salicylic acid	Hormone signal transduction	17096590;
SIN_1006958	AT1G05010	ethylene		16311726;
SIN_1002610	AT5G07580	ethylene		9687012;
SIN_1008884	AT1G35670	abscisic acid		17921317;
SIN_1014260	AT1G56010	ethylene		16359384;
SIN_1021925	AT1G80580	ethylene		9687012;
SIN_1017037	AT2G30860	ethylene	Hormone response	19253305;
SIN_1008334	AT5G65210	salicylic acid	Hormone signal transduction	17369431;
SIN_1023257	AT5G58350	ethylene	Hormone response	19253305;
SIN_1005162	AT4G39780	ethylene	Hormone signal transduction	19843165;
SIN_1024467	AT3G46130	salicylic acid		16463103;
SIN_1027067	AT2G33830	auxin	Hormone signal transduction	19329488;
SIN_1027076	AT1G28480	salicylic acid		17397508;
SIN_1007184	AT3G21780	abscisic acid		16083885;
SIN_1005758	AT1G01060	salicylic acid		16463103;
SIN_1006191	AT5G13630	abscisic acid	Hormone receptor	17051210;
SIN_1001364	AT4G21440	abscisic acid		16463103;
SIN_1026139	AT2G14580	salicylic acid		11725949;
