# Supplementary material for: Tolerant and Susceptible Sesame Genotypes Reveal Waterlogging Stress Response Patterns
Source: PLoS One. 2016 Mar 2;11(3):e0149912. doi: 10.1371/journal.pone.0149912 (PMC4774966; doi:10.1371/journal.pone.0149912)
Supplement: S11 Table — (XLSX) [file pone.0149912.s028.xlsx]

## Sheet: Sheet1
S11 Table. GO enrichment of the 66 common DEGs between WT and WS under waterlogging from 3 to 15h
GO_ID	GO_Term	GO_Class	Pvalue	AdjustedPv	x1	x2	n	N	EnrichDirect	GOlevl	GeneID
GO:0008061	chitin binding	MF	5.77692e-08	4.96815e-06	3	3	56	14227	Over	5	SIN_1019140,SIN_1019137,SIN_1019138
GO:0004568	chitinase activity	MF	4.77184e-06	0.000175876	3	9	56	14227	Over	6	SIN_1019140,SIN_1019137,SIN_1019138
GO:0006032	chitin catabolic process	BP	4.77184e-06	0.000175876	3	9	56	14227	Over	7	SIN_1019140,SIN_1019137,SIN_1019138
GO:0016998	cell wall macromolecule catabolic process	BP	7.30627e-05	0.00188502	3	21	56	14227	Over	4	SIN_1019140,SIN_1019137,SIN_1019138
GO:0030246	carbohydrate binding	MF	0.000272648	0.00586193	4	80	56	14227	Over	3	SIN_1019140,SIN_1019137,SIN_1022545,SIN_1019138
